# Supplementary material for: Canonical strigolactones are not the major determinant of tillering but important rhizospheric signals in rice
Source: Sci Adv. 2022 Nov 2;8(44):eadd1278. doi: 10.1126/sciadv.add1278 (PMC9629705; doi:10.1126/sciadv.add1278)
Supplement: Supplementary file 2 — Data S1 [file sciadv.add1278_data_s1.zip]

Archive with 1 entries (1 files):
- sciadv.add1278_data_s1.xlsx
