# Supplementary material for: Canonical strigolactones are not the major determinant of tillering but important rhizospheric signals in rice
Source: Sci Adv. 2022 Nov 2;8(44):eadd1278. doi: 10.1126/sciadv.add1278 (PMC9629705; doi:10.1126/sciadv.add1278)
Supplement: Supplementary file 2 — Data S1 [file sciadv.add1278_data_s1.zip › sciadv.add1278_data_s1.xlsx]

## Sheet: total RPKM
Data S1: RPKM values of all genes in RNA-seq
Name			Log₂ fold change	Fold change	FDR p-value	RPKM
						TIS108_0_1	TIS108_0_2	TIS108_0_3	TIS108_10_1	TIS108_10_2	TIS108_10_3
OsABCG35	Os01g0609200	OsABCG35_1	4.20838	18.4862	0	0.882859	1.78846	4.23932	41.2981	49.929	37.7232
OsPDR9	Os01g0609300	OsPDR9_1	4.29309	19.6041	0	0.138196	0.237394	0.543694	4.81193	7.01165	6.3492
OsPDR9	Os01g0609300	OsPDR9_2	4.08697	16.9942	0	0.843461	0.961833	1.24509	21.2983	17.0663	13.5683
gene:Os01g0639600	Os01g0639600	gene:Os01g0639600_1	2.45528	5.48421	0	6.2988	8.48729	11.1812	49.1917	52.8682	40.9326
C10728	Os01g0660200	C10728_1	2.09048	4.25889	0	24.3087	33.7077	33.4751	122.635	171.24	96.94
Cht6	Os02g0605900	Cht6_1	2.31467	4.97492	0	4.60886	4.44106	5.69283	25.7276	24.2764	23.2846
gene:Os03g0191100	Os03g0191100	gene:Os03g0191100_2	4.42697	21.5105	0	0.107417	0.0337298	0.521437	4.95366	2.91187	6.62433
gene:Os03g0351700	Os03g0351700	gene:Os03g0351700_1	1.93115	3.81359	0	5.9415	5.44261	6.01148	23.3641	20.9633	22.1173
brd1	Os03g0602300	brd1_1	1.62685	3.08837	0	10.4262	10.1457	9.93887	28.5126	31.6892	34.386
gene:Os05g0444200	Os05g0444200	gene:Os05g0444200_1	1.83727	3.57332	0	3.75661	5.80585	4.98106	15.6032	21.2926	15.2628
gene:Os05g0522600	Os05g0522600	gene:Os05g0522600_1	1.75674	3.37935	0	10.3055	17.5392	18.5207	49.2702	61.4965	46.5527
gene:Os06g0129900	Os06g0129900	gene:Os06g0129900_2	2.10934	4.31493	0	25.2974	26.6755	22.9948	119.084	104.966	100.239
gene:Os06g0169001	Os06g0169001	gene:Os06g0169001_1	-1.88279	-3.68788	0	1186.28	1977.37	1375.48	455.2	439.176	336.966
gene:Os06g0239200	Os06g0239200	gene:Os06g0239200_1	2.13585	4.39495	0	8.23484	12.9534	17.5988	60.2648	67.9262	42.97
ABCG43	Os07g0522500	ABCG43_1	2.27917	4.85397	0	4.01218	4.29757	4.48187	22.0984	20.2367	19.9079
gene:Os07g0635150	Os07g0635150	gene:Os07g0635150_1	1.95035	3.86467	0	8.00907	16.0607	13.8831	57.2214	52.7778	36.8898
GLP8-3	Os08g0189200	GLP8-3_1	-1.96225	-3.89669	0	126.642	145.367	106.559	29.7141	38.2408	29.3893
GLP8-4	Os08g0189300	GLP8-4_1	-2.40071	-5.28061	0	66.253	83.8555	72.1331	13.1854	11.2954	17.7481
Oschib1	Os10g0416500	Oschib1_1	3.10692	8.61539	0	1.92728	2.05761	1.24742	14.4745	16.4967	14.7648
gene:Os10g0535800	Os10g0535800	gene:Os10g0535800_1	2.03517	4.09872	0	3.84247	5.69278	6.14215	26.2002	21.521	16.6895
RSOsPR10	Os12g0555000	RSOsPR10_1	2.61455	6.12433	0	43.1481	61.5016	93.6269	522.159	396.292	300.704
RPR10b	Os12g0555200	RPR10b_1	2.16586	4.48732	0	18.0209	23.919	33.2269	149.413	106.584	82.3121
OsPR10a	Os12g0555500	OsPR10a_1	4.21863	18.618	0	3.16769	3.93892	3.91827	98.5004	72.4427	34.478
gene:Os11g0156000	Os11g0156000	gene:Os11g0156000_2	-2.41488	-5.33274	2.06515e-13	7.63659	9.44822	10.3843	1.59433	1.51085	2.05144
gene:Os01g0237500	Os01g0237500	gene:Os01g0237500_1	4.13018	17.5109	5.94764e-13	0.300681	0.453196	1.16768	10.9939	16.7759	6.1363
gene:Os07g0585900	Os07g0585900	gene:Os07g0585900_1	2.55825	5.88991	7.62518e-13	1.16239	2.92986	3.05006	16.7334	14.2454	11.2349
gene:Os07g0538000	Os07g0538000	gene:Os07g0538000_1	1.75308	3.37076	1.46855e-12	2.96553	2.69557	3.18032	8.1918	10.0348	11.6927
OsSCP64	Os11g0643400	OsSCP64_1	1.80512	3.49457	3.36325e-12	2.63438	4.2145	4.40968	13.0389	13.4542	12.9945
gene:Os11g0246166	Os11g0246166	gene:Os11g0246166_1	1.31025	2.47985	3.41819e-12	27.6977	31.5071	26.3965	60.6047	73.7873	78.7723
PRX118	Os08g0302000	PRX118_1	-2.90611	-7.49593	4.13031e-12	4.06121	6.01802	8.54043	1.28515	0.742187	0.456922
prx92	Os06g0695300	prx92_1	1.42567	2.68639	4.47672e-12	28.5592	18.5811	27.751	67.5631	67.3405	67.2142
RAB21_1	Os11g0453900	RAB21_1_1	3.61428	12.2464	6.15791e-12	1.28968	0.303726	0.347806	7.6866	5.52219	10.8385
OsABCG48	Os11g0587600	OsABCG48_1	1.65379	3.1466	6.15791e-12	8.09503	15.5255	18.1854	43.3045	48.6797	40.182
gene:Os07g0635200	Os07g0635200	gene:Os07g0635200_1	1.70586	3.26224	2.05544e-11	5.36047	9.72682	12.6789	29.2215	30.5132	31.3633
OsPR4d	Os11g0591800	OsPR4d_1	1.3288	2.51193	3.10127e-11	22.2265	32.475	30.0441	71.1822	72.2126	70.2072
gene:Os06g0129900	Os06g0129900	gene:Os06g0129900_1	2.25871	4.78564	4.97014e-11	1.77702	6.34086	4.64711	16.8332	25.0367	19.4285
OsCYP709C9	Os07g0418500	OsCYP709C9_1	3.77172	13.6585	2.1741e-10	0.0560769	0.140868	0.443609	3.17714	2.89285	2.72735
OsSub31	Os03g0761500	OsSub31_2	2.36181	5.14014	2.70644e-10	0.512868	0.563654	0.829874	2.83576	2.60001	4.4135
gene:Os08g0173600	Os08g0173600	gene:Os08g0173600_1	1.879	3.67819	4.03572e-10	6.04579	7.40937	7.91482	29.2922	19.3253	30.2831
gene:Os05g0576600	Os05g0576600	gene:Os05g0576600_1	1.46142	2.7538	4.03572e-10	7.89545	9.15676	11.49	27.8968	23.9361	26.9924
gene:Os05g0526700	Os05g0526700	gene:Os05g0526700_1	2.36173	5.13985	1.0788e-09	1.80353	1.39914	1.86923	11.7069	7.5993	6.81226
gene:Os05g0546400	Os05g0546400	gene:Os05g0546400_1	1.78145	3.43771	1.09972e-09	7.74283	13.6717	17.0681	51.4533	45.7209	35.5998
HWH1	Os02g0621800	HWH1_1	1.12357	2.17885	1.72678e-09	16.6146	16.2921	16.6863	33.36	35.2762	39.8214
SPL7	Os05g0530400	SPL7_1	2.27228	4.83087	1.94064e-09	0.823405	0.907692	0.680351	3.80876	4.28284	3.69229
gene:Os03g0242300	Os03g0242300	gene:Os03g0242300_1	-1.22849	-2.34322	4.30984e-09	32.805	41.2352	42.9035	19.8481	14.8147	15.3764
OsASNase2	Os04g0650700	OsASNase2_2	1.32985	2.51376	4.76005e-09	26.2079	15.8963	24.8962	45.9569	65.983	57.4841
OsKMD4	Os11g0246200	OsKMD4_1	1.17948	2.26494	6.2406e-09	144.124	173.497	191.13	372.762	379.474	405.179
gene:Os01g0838600	Os01g0838600	gene:Os01g0838600_1	2.14309	4.41706	1.32728e-08	1.75473	4.66728	4.00848	14.0082	19.9087	12.3372
gene:Os01g0588100	Os01g0588100	gene:Os01g0588100_1	-1.27172	-2.41449	2.21747e-08	42.1076	69.0111	66.3191	22.6099	20.9654	30.2534
gene:Os01g0164075	Os01g0164075	gene:Os01g0164075_1	-3.06872	-8.39029	2.87614e-08	7.22563	9.93898	12.1402	0.505513	1.82793	1.15861
gene:Os05g0111200	Os05g0111200	gene:Os05g0111200_1	1.08601	2.12286	3.1839e-08	46.1784	46.8007	41.6183	101.798	96.7301	88.1227
OsDjC29	Os03g0323600	OsDjC29_1	1.22674	2.34037	3.44497e-08	34.1305	32.9977	33.613	81.0421	83.2244	72.2127
OsGSTU41	Os01g0950000	OsGSTU41_1	1.14745	2.21522	3.6688e-08	52.9771	38.6075	40.9556	93.3051	89.7976	111.715
gene:Os10g0361000	Os10g0361000	gene:Os10g0361000_1	6.0066	64.2933	4.72861e-08	0	0.12956	0	4.30386	2.80186	2.84178
gene:Os09g0248900	Os09g0248900	gene:Os09g0248900_1	-1.23205	-2.34901	9.5879e-08	11.1816	12.5852	15.4238	5.41994	6.16624	5.16651
gene:Os01g0163450	Os01g0163450	gene:Os01g0163450_1	-2.09624	-4.27593	1.03203e-07	2.42223	3.84603	5.09442	0.632284	0.99112	1.04601
gene:Os06g0716100	Os06g0716100	gene:Os06g0716100_1	1.06999	2.09942	1.12747e-07	19.0958	22.1105	19.349	40.2895	40.5322	46.8393
OsCDAP1	Os07g0162400	OsCDAP1_1	1.21599	2.323	1.13113e-07	11.1983	11.0156	12.5252	29.6366	24.5183	26.7374
OsABCG44	Os08g0384500	OsABCG44_1	1.57561	2.98062	1.13113e-07	2.1258	2.07908	1.84038	6.00777	7.27417	4.80344
gene:Os12g0629700	Os12g0629700	gene:Os12g0629700_1	1.63637	3.10882	1.38272e-07	6.99713	8.62583	7.36167	21.8534	33.976	15.817
gene:Os11g0156000	Os11g0156000	gene:Os11g0156000_1	-2.66131	-6.32608	1.38838e-07	2.17619	4.13945	3.76959	0.558305	0.536291	0.498874
OsOPR9	Os01g0370000	OsOPR9_1	-1.33765	-2.52739	1.49953e-07	10.7559	10.0317	10.1294	4.21784	4.08114	3.9686
OsLEA25	Os11g0451700	OsLEA25_1	3.7732	13.6724	1.92638e-07	0.214611	0.126355	0.0578771	1.27247	1.82463	2.55829
gene:Os05g0112800	Os05g0112800	gene:Os05g0112800_1	1.77443	3.42103	2.30243e-07	2.4527	2.56721	2.53557	8.18017	9.36871	8.41392
gene:Os02g0705400	Os02g0705400	gene:Os02g0705400_2	1.08132	2.11597	2.75422e-07	22.1427	22.2124	20.7066	49.8066	46.0147	42.3029
gene:Os01g0237750	Os01g0237750	gene:Os01g0237750_1	4.35677	20.4888	2.90888e-07	0	0.176759	0.809647	6.48983	10.4504	3.66828
PDIL1_2	Os02g0554900	PDIL1_2_1	1.38618	2.61386	5.38526e-07	6.16903	4.18417	8.37474	15.2875	13.9958	20.0205
gene:Os01g0916100	Os01g0916100	gene:Os01g0916100_1	-1.26407	-2.40173	5.66777e-07	53.4829	84.2415	103.529	36.1296	34.7005	30.0369
prx68	Os05g0135000	prx68_1	-1.04015	-2.05644	7.79111e-07	35.6035	41.1249	51.6836	20.5991	21.5036	20.6236
gene:Os10g0524700	Os10g0524700	gene:Os10g0524700_1	1.04268	2.06005	1.86662e-06	42.2573	57.3623	57.798	105.527	122.96	96.9142
OsTHI9	Os06g0514800	OsTHI9_1	2.50021	5.65769	1.89501e-06	18.3931	3.37532	27.5716	57.3608	140.338	84.912
RAB21_2	Os11g0454000	RAB21_2_1	3.77651	13.7038	1.96582e-06	0.389219	0.285174	0.0933031	1.32482	2.85621	6.68119
gene:Os12g0614100	Os12g0614100	gene:Os12g0614100_1	-2.33669	-5.05144	2.04418e-06	5.44806	3.10756	4.42124	0.790278	0.541966	1.2393
OsPIP2_4	Os04g0521100	OsPIP2_4_1	-1.07103	-2.10094	2.07602e-06	669.896	790.554	655.803	419.159	297.801	291.139
gene:Os03g0757000	Os03g0757000	gene:Os03g0757000_1	1.17814	2.26285	2.63624e-06	6.31673	8.11647	7.76805	17.3783	19.1782	13.8309
gene:Os11g0138900	Os11g0138900	gene:Os11g0138900_2	-0.996643	-1.99535	3.01689e-06	35.3813	41.8496	45.6182	21.5086	20.1571	20.1168
gene:Os04g0538400	Os04g0538400	gene:Os04g0538400_1	-1.31743	-2.49222	3.01689e-06	67.6827	172.682	110.998	48.5905	38.252	54.3819
OsERF1	Os04g0546800	OsERF1_1	0.988681	1.98437	3.1339e-06	21.0689	22.1698	24.7345	39.8242	46.6187	49.0122
OsIAA20	Os06g0166500	OsIAA20_1	-1.02146	-2.02997	3.24632e-06	47.1154	58.9511	58.8129	27.466	32.0489	21.9402
OsMaT-2	Os02g0483500	OsMaT-2_1	2.70507	6.52091	3.3967e-06	0.394007	0.315489	0.297521	2.10253	1.7866	2.74293
gene:Os05g0393400	Os05g0393400	gene:Os05g0393400_1	-7.60465	-194.639	4.91495e-06	1.97644	1.00944	3.18525	0	0	0.0227088
gene:Os10g0162842	Os10g0162842	gene:Os10g0162842_1	-1.03712	-2.05213	5.00418e-06	20.5317	33.4669	30.4371	13.2749	15.2886	12.7092
OsKOD1	Os04g0507950	OsKOD1_1	1.45839	2.74801	5.11809e-06	15.8616	12.5885	7.52108	39.8463	28.6364	30.4743
gene:Os04g0173800	Os04g0173800	gene:Os04g0173800_1	1.80645	3.49781	8.08896e-06	13.8919	3.98797	13.0913	30.4928	32.3645	46.4725
Rab16A	Os11g0454300	Rab16A_1	2.7597	6.77253	8.6857e-06	0.872994	1.14219	0.680138	4.64895	3.82466	10.0366
OsPLDalpha4	Os06g0604200	OsPLDalpha4_1	1.29662	2.45652	9.06904e-06	3.11719	2.35146	2.66645	4.81313	7.70588	7.57108
OsLAC8	Os01g0850700	OsLAC8_1	5.85629	57.9322	9.06904e-06	0.0868431	0.0327232	0	4.41106	2.84209	0
gene:Os10g0538450	Os10g0538450	gene:Os10g0538450_1	-1.90034	-3.73301	9.55315e-06	5.12856	15.5487	13.8945	3.08743	3.71895	2.47352
HAIKU2	Os12g0632800	HAIKU2_1	0.963264	1.94972	1.01426e-05	8.43871	11.6309	10.9466	17.7779	21.4947	21.4517
gene:Os05g0148800	Os05g0148800	gene:Os05g0148800_1	-1.69485	-3.23743	1.03116e-05	7.04204	7.42627	9.44521	2.95601	2.42651	2.02063
gene:Os03g0134500	Os03g0134500	gene:Os03g0134500_1	-1.03994	-2.05615	1.18556e-05	32.7337	46.0295	32.4207	21.2514	14.422	18.4575
gene:Os02g0184800	Os02g0184800	gene:Os02g0184800_1	-1.80739	-3.50009	1.30429e-05	3.4936	6.2665	7.20177	1.30055	1.55678	2.00812
OsPAL1	Os02g0627100	OsPAL1_1	-0.91132	-1.88077	1.41516e-05	78.47	86.7111	69.3543	41.8478	41.589	41.5827
OsCslC3	Os08g0253800	OsCslC3_1	0.917726	1.88914	1.52639e-05	28.4808	24.7199	27.1306	43.6357	57.1307	51.638
OsPTR3_1	Os10g0470700	OsPTR3_1_1	1.05939	2.08405	1.72928e-05	5.31787	6.99184	7.33788	14.4757	14.5845	12.0095
D11	Os04g0469800	D11_1	1.06368	2.09026	1.72928e-05	5.61551	4.45888	5.30731	10.6123	9.917	11.6973
gene:Os02g0102400	Os02g0102400	gene:Os02g0102400_2	1.98272	3.95239	1.84219e-05	3.95218	1.59558	4.18953	5.22429	20.373	13.2812
gene:Os06g0652600	Os06g0652600	gene:Os06g0652600_1	1.08528	2.12179	1.97089e-05	21.0216	17.7951	31.0479	38.1989	54.0315	57.1884
gene:Os11g0137300	Os11g0137300	gene:Os11g0137300_1	5.29372	39.2256	2.08022e-05	0	0.0393873	0	0.289227	1.20555	0.249209
gene:Os05g0130100	Os05g0130100	gene:Os05g0130100_1	1.58979	3.01005	2.14325e-05	1.09413	1.65193	1.51981	3.56951	5.28925	4.04502
OsPR4c	Os11g0592000	OsPR4c_1	0.952633	1.9354	2.18565e-05	87.1615	60.4272	65.0093	119.654	153.433	140.063
OsEXPA11	Os01g0274500	OsEXPA11_1	1.07748	2.11034	2.18565e-05	45.3103	24.6858	35.556	60.6364	78.7247	84.6966
OMT7	Os03g0708100	OMT7_2	-4.08023	-16.915	2.38958e-05	5.93882	6.39795	2.58983	0	0.871896	0
gene:Os04g0644100	Os04g0644100	gene:Os04g0644100_1	-1.50648	-2.84116	2.72922e-05	11.0593	13.5787	11.9748	4.78903	3.38891	4.74008
gene:Os04g0400600	Os04g0400600	gene:Os04g0400600_1	-1.38438	-2.61059	2.88939e-05	13.3122	11.4339	13.4312	5.10729	3.93674	5.60081
gene:Os09g0412700	Os09g0412700	gene:Os09g0412700_1	-1.49261	-2.81398	3.16628e-05	25.8406	31.4148	18.5207	11.3875	9.40866	6.1052
gene:Os01g0660000	Os01g0660000	gene:Os01g0660000_1	1.79008	3.45833	3.26063e-05	1.37245	1.46692	1.87911	5.16422	6.73843	4.45508
AP2/EREBP129	Os01g0141000	AP2/EREBP129_1	1.05815	2.08226	3.37074e-05	6.23082	7.99032	8.26684	13.2584	17.3276	16.4381
OsbZIP04	Os01g0542700	OsbZIP04_1	-0.93514	-1.91208	3.78273e-05	42.7901	50.262	49.8853	25.2185	26.8783	22.9029
NAC122	Os11g0126900	NAC122_1	1.20366	2.30323	3.94597e-05	4.02996	5.44006	5.2436	10.8798	13.5762	9.54846
OsRLCK255	Os08g0457400	OsRLCK255_1	1.39391	2.6279	4.12358e-05	1.80627	2.3155	2.87251	6.64298	5.87388	5.89571
gene:Os03g0700450	Os03g0700450	gene:Os03g0700450_1	-1.43209	-2.69838	4.43741e-05	30.1394	20.2324	14.9691	9.47666	5.61959	9.1453
gene:Os05g0552600	Os05g0552600	gene:Os05g0552600_1	0.93282	1.909	4.45459e-05	47.438	58.6287	45.8194	77.3865	103.462	110.22
prx7	Os07g0157000	prx7_1	-4.59261	-24.1276	5.17548e-05	1.13631	1.27113	2.06849	0	0.140013	0.0338636
OsLOX10	Os11g0575600	OsLOX10_1	1.3352	2.5231	5.26305e-05	1.24387	1.77376	1.42798	3.30417	3.72342	4.25514
R2R3-MYB_21	Os12g0175400	R2R3-MYB_21_1	0.973583	1.96371	5.43047e-05	19.1917	22.394	29.2508	48.7677	51.2832	39.6014
OsUGT98B1	Os01g0176000	OsUGT98B1_1	1.02074	2.02896	5.88475e-05	8.38016	10.83	13.6727	24.3931	23.0213	19.5534
gene:Os08g0111200	Os08g0111200	gene:Os08g0111200_1	1.13521	2.19651	6.03421e-05	5.79876	6.02487	7.26722	15.7865	13.982	12.2527
OsCDAP2	Os07g0162700	OsCDAP2_1	-1.07675	-2.10928	7.35784e-05	12.8798	16.0431	13.6497	6.56278	6.42249	7.26891
OsSTRL3	Os03g0750700	OsSTRL3_1	0.853914	1.8074	8.36017e-05	22.4903	18.979	22.5366	35.9019	39.3529	40.849
gene:Os09g0468300	Os09g0468300	gene:Os09g0468300_1	0.973089	1.96304	8.41205e-05	7.23359	7.5736	7.19204	15.5883	14.218	13.5472
gene:Os03g0792850	Os03g0792850	gene:Os03g0792850_1	2.66636	6.34824	8.95055e-05	0.225482	0.242753	0.694959	2.6102	2.92124	1.84312
RR7	Os07g0449700	RR7_1	-4.49291	-22.5166	9.17398e-05	1.99059	2.08353	2.44556	0.0546418	0	0.210925
gene:Os04g0578300	Os04g0578300	gene:Os04g0578300_1	-1.13398	-2.19463	9.23371e-05	23.1189	19.4761	16.8998	9.5027	10.111	7.5656
gene:Os07g0156467	Os07g0156467	gene:Os07g0156467_1	-4.40358	-21.1646	9.35698e-05	1.03084	1.57381	1.30373	0.105381	0.0350396	0.0338986
gene:Os12g0135800	Os12g0135800	gene:Os12g0135800_1	-1.02636	-2.03688	9.61188e-05	14.0253	19.4638	16.144	8.94779	7.30995	8.1737
OsLTP1.9	Os11g0115100	OsLTP1.9_1	1.06227	2.08821	0.000101416	35.4406	28.8052	58.5632	89.0668	88.8455	80.2159
gene:Os07g0568000	Os07g0568000	gene:Os07g0568000_3	1.97285	3.92543	0.00010946	0.604221	0.435974	0.554719	1.52449	1.77415	3.00366
STR5	Os02g0102300	STR5_1	-0.934454	-1.91117	0.00010946	63.9804	54.6111	51.5059	35.3087	22.5916	31.3042
gene:Os08g0158200	Os08g0158200	gene:Os08g0158200_1	1.27408	2.41844	0.000111633	2.74133	2.73542	3.54861	7.52496	8.06673	6.27423
OsMAS	Os04g0179200	OsMAS_1	2.03842	4.10795	0.000119598	0.814978	0.972453	0.791231	4.0805	3.85613	2.74611
gene:Os07g0638801	Os07g0638801	gene:Os07g0638801_1	-1.22181	-2.3324	0.000125188	10.5283	15.0588	18.1299	7.49284	5.18911	6.12549
CYP76L1	Os09g0447300	CYP76L1_1	-0.954855	-1.93838	0.000127762	11.8927	11.6477	11.4443	6.45446	5.56384	6.08476
gene:Os03g0760500	Os03g0760500	gene:Os03g0760500_1	-1.04203	-2.05912	0.000131235	10.7249	9.25409	10.3832	4.8984	5.09945	4.77869
gene:Os11g0514500	Os11g0514500	gene:Os11g0514500_1	1.86756	3.64914	0.000131238	1.97105	1.40072	1.4548	6.93687	6.7492	3.99021
gene:Os04g0653700	Os04g0653700	gene:Os04g0653700_1	2.38503	5.22355	0.000132013	0.711947	0.722258	0.768002	4.65423	3.67094	3.29027
gene:Os10g0439100	Os10g0439100	gene:Os10g0439100_1	1.16944	2.24924	0.000132799	7.79191	5.33067	8.94873	19.1182	15.2156	15.483
gene:Os12g0614201	Os12g0614201	gene:Os12g0614201_1	-3.34898	-10.1892	0.000133377	1.13367	1.18661	2.20128	0	0.173835	0.264275
gene:Os08g0206600	Os08g0206600	gene:Os08g0206600_1	1.13391	2.19453	0.000143357	3.75187	3.76484	6.51083	10.5908	9.16556	11.2006
RBBI3-3	Os01g0124401	RBBI3-3_1	1.07509	2.10686	0.000150235	290.304	155.709	286.853	371.981	578.095	606.28
OsMT1g	Os12g0571000	OsMT1g_1	1.12807	2.18566	0.000150235	35.9794	62.5029	72.9759	153.305	135.595	86.8227
gene:Os09g0364800	Os09g0364800	gene:Os09g0364800_1	-1.69664	-3.24146	0.000150235	10.4068	8.63735	8.01161	3.17127	2.71147	2.49202
RASI	Os04g0526600	RASI_1	1.58994	3.01037	0.000150494	6.39625	2.73521	7.80773	15.3445	17.8782	18.1388
gene:Os05g0403300	Os05g0403300	gene:Os05g0403300_1	1.59079	3.01215	0.0001517	3.59371	1.30206	4.53698	8.89778	9.26496	10.4885
gene:Os10g0487400	Os10g0487400	gene:Os10g0487400_2	-5.23359	-37.6243	0.000152167	0	4.90377	1.4425	0.023597	0	0.136632
OsDXS	Os07g0190000	OsDXS_1	-1.38502	-2.61176	0.000153525	4.28474	7.59909	11.3616	3.32347	2.46577	3.16161
RAC1	Os01g0229400	RAC1_1	1.0315	2.04414	0.000164679	9.46399	7.62272	8.61515	16.7577	17.9299	17.9164
prx105	Os07g0638600	prx105_1	-1.12796	-2.18549	0.000189541	10.9631	18.304	20.8162	8.91803	6.80919	7.26746
gene:Os04g0550866	Os04g0550866	gene:Os04g0550866_1	-1.0853	-2.12181	0.000194828	32.1331	24.7664	27.4094	15.0327	11.2465	13.561
gene:Os02g0206700	Os02g0206700	gene:Os02g0206700_1	1.10441	2.15011	0.000203093	4.40329	3.75737	4.32397	10.5368	7.68836	8.68081
gene:Os07g0563000	Os07g0563000	gene:Os07g0563000_1	1.09946	2.14274	0.000227554	18.298	19.3099	20.3634	53.5024	43.2664	27.6105
OsLTP1.16	Os12g0114800	OsLTP1.16_1	0.954108	1.93738	0.000229463	121.93	105.757	188.257	280.604	284.72	245.35
gene:Os01g0693300	Os01g0693300	gene:Os01g0693300_1	1.04017	2.05648	0.000245403	4.71204	7.44529	7.44432	14.7454	15.1535	10.517
gene:Os07g0562950	Os07g0562950	gene:Os07g0562950_1	0.865195	1.82159	0.000249478	18.3154	25.451	23.8485	42.7353	44.3099	36.4749
prx107	Os07g0639000	prx107_1	0.878023	1.83786	0.000253899	29.1173	20.6704	23.4595	41.3536	41.1407	52.7398
OsTPP1	Os02g0661100	OsTPP1_2	-1.43763	-2.70876	0.000280119	4.79719	5.34235	4.73492	1.90007	1.81877	1.79659
gene:Os03g0326200	Os03g0326200	gene:Os03g0326200_2	2.05215	4.14724	0.00028071	0.243894	0.53206	0.553889	1.4461	1.97395	2.13002
OsPLDalpha5	Os06g0604300	OsPLDalpha5_1	0.965535	1.95279	0.000298655	10.5	7.04355	11.1803	13.4608	21.6614	21.3679
gene:Os02g0740600	Os02g0740600	gene:Os02g0740600_1	1.46916	2.7686	0.000299678	4.46267	7.1817	7.82281	20.09	19.3069	14.6589
gene:Os03g0628800	Os03g0628800	gene:Os03g0628800_1	-0.858323	-1.81293	0.000321058	33.6527	28.3263	40.5655	19.6132	18.4044	18.8101
Os-PHT2	Os06g0185300	Os-PHT2_1	-1.13421	-2.19498	0.000322108	13.352	12.7966	12.3993	7.25692	5.69383	4.65033
OsAMT2_2	Os01g0831900	OsAMT2_2_1	3.92021	15.1391	0.000326308	0	0	0.241669	2.19374	0.56213	1.00996
OsNADPH1	Os04g0497000	OsNADPH1_1	1.3816	2.60557	0.000369632	2.04544	2.89026	3.91651	8.91898	6.80493	7.41236
gene:Os03g0734000	Os03g0734000	gene:Os03g0734000_1	-0.864791	-1.82108	0.000426956	74.6156	63.2703	73.8578	29.7618	45.6617	41.4419
gene:Os05g0277000	Os05g0277000	gene:Os05g0277000_1	0.893652	1.85787	0.00043836	17.6056	18.0571	22.8099	34.4322	36.3857	38.138
gene:Os01g0838200	Os01g0838200	gene:Os01g0838200_1	0.891177	1.85469	0.000467787	74.8947	43.8147	57.6674	115.658	106.24	106.44
gene:Os01g0238500	Os01g0238500	gene:Os01g0238500_1	-0.891858	-1.85556	0.000467856	35.514	37.9937	29.3305	23.5382	13.4456	18.4871
gene:Os01g0644200	Os01g0644200	gene:Os01g0644200_1	2.11604	4.33501	0.000471552	1.00299	0.889261	0.954674	4.31445	3.60583	4.50118
OsMLO10	Os02g0562600	OsMLO10_1	-0.888388	-1.85111	0.000580742	26.729	46.0436	43.551	21.4118	23.2013	18.4112
LOGL7	Os05g0541200	LOGL7_1	-0.946862	-1.92768	0.000586563	34.9553	45.8053	39.9283	23.9644	18.1011	20.6921
gene:Os05g0179100	Os05g0179100	gene:Os05g0179100_1	-0.98221	-1.97549	0.000594106	28.4954	25.8048	26.8743	15.7408	13.8544	11.6162
gene:Os12g0163700	Os12g0163700	gene:Os12g0163700_1	-0.8301	-1.77781	0.000611791	33.8217	25.6521	33.069	19.5854	15.6525	16.9993
PLA1	Os10g0403000	PLA1_1	-0.885893	-1.84791	0.000623493	14.3897	15.8825	18.0321	9.47996	8.88821	7.85277
gene:Os06g0133600	Os06g0133600	gene:Os06g0133600_2	-1.03096	-2.04338	0.000646483	10.0513	11.6314	14.6954	5.67223	5.5827	6.61733
OsHCT4	Os06g0185500	OsHCT4_1	-0.844327	-1.79543	0.000762768	194.135	176.804	126.098	104.387	87.8862	84.7602
OSH1	Os03g0727000	OSH1_1	-2.69012	-6.45369	0.000765783	2.44549	0.854983	2.06692	0.224224	0.0994075	0.504895
gene:Os10g0122400	Os10g0122400	gene:Os10g0122400_1	0.843721	1.79467	0.000775555	22.78	24.7158	34.5088	48.0562	44.8089	55.1344
gene:Os07g0126500	Os07g0126500	gene:Os07g0126500_1	1.69658	3.24132	0.000814096	2.02882	3.15346	6.56567	15.5378	12.2994	10.4478
gene:Os10g0521500	Os10g0521500	gene:Os10g0521500_1	-0.747742	-1.67916	0.000814096	79.3563	73.3638	61.899	44.6446	42.8983	40.5696
gene:Os07g0125201	Os07g0125201	gene:Os07g0125201_1	1.71122	3.27437	0.000823913	1.62305	3.20124	5.52611	13.5329	10.8994	9.62551
gene:Os07g0633100	Os07g0633100	gene:Os07g0633100_3	-4.22654	-18.7204	0.00090033	7.50875	6.83496	0.0303369	0	0.277217	0.482743
LOX-3	Os03g0700400	LOX-3_1	-0.935545	-1.91261	0.000903358	16.0797	19.8981	17.0182	6.57517	8.04237	13.2445
gene:Os11g0289700	Os11g0289700	gene:Os11g0289700_1	-2.2114	-4.63123	0.000911858	2.16849	1.49927	1.30911	0.511151	0.372605	0.189722
gene:Os03g0796600	Os03g0796600	gene:Os03g0796600_1	0.761869	1.69569	0.00091845	21.0435	19.3602	18.7127	28.4028	37.9267	34.3146
RAB16B	Os11g0454200	RAB16B_1	3.47708	11.1354	0.000973261	0.354403	0.037095	0.0849572	0.817183	1.59149	3.07933
OsGSTU26	Os10g0530200	OsGSTU26_1	-0.905844	-1.87364	0.00100262	36.3228	28.6628	43.3374	15.4878	18.399	24.3265
gene:Os09g0478733	Os09g0478733	gene:Os09g0478733_1	0.768169	1.70311	0.00111637	51.8719	43.7291	41.77	79.0834	83.9835	71.6019
OsVIT2	Os09g0396900	OsVIT2_1	-0.757259	-1.69028	0.00113059	84.9789	100.722	75.0464	57.7129	46.1217	50.6632
gene:Os11g0495950	Os11g0495950	gene:Os11g0495950_1	-3.97919	-15.7709	0.00113895	0.761651	0.538118	0.433632	0.0627219	0.0417107	0
gene:Os02g0205500	Os02g0205500	gene:Os02g0205500_1	1.32456	2.50456	0.00120983	3.29486	4.41246	9.56773	16.8783	14.9754	11.7023
DEFL12	Os04g0522100	DEFL12_1	1.14748	2.21526	0.00141269	27.074	12.4411	24.7281	49.1276	44.2631	49.6589
gene:Os05g0435300	Os05g0435300	gene:Os05g0435300_1	-3.75977	-13.5458	0.0014578	0.683824	1.8405	2.213	0.0965364	0.192593	0.0465805
gene:Os06g0103200	Os06g0103200	gene:Os06g0103200_1	0.866961	1.82382	0.00161041	6.06442	6.50411	7.42595	12.5121	11.5318	12.4654
gene:Os02g0582900	Os02g0582900	gene:Os02g0582900_1	-0.975585	-1.96644	0.00161058	83.7038	100.065	179.963	66.1024	69.0152	50.9903
gene:Os09g0381400	Os09g0381400	gene:Os09g0381400_1	0.86712	1.82402	0.00162301	34.7761	24.1225	32.7264	53.2813	41.6801	73.1735
gene:Os02g0596300	Os02g0596300	gene:Os02g0596300_1	-1.57549	-2.98037	0.00162301	3.30587	4.523	3.43879	1.12784	0.989261	1.67014
gene:Os10g0364900	Os10g0364900	gene:Os10g0364900_1	-0.798176	-1.7389	0.00171222	120.963	142.681	117.157	87.9162	70.9659	60.3445
gene:Os04g0632400	Os04g0632400	gene:Os04g0632400_3	-4.7061	-26.1021	0.00173551	0.672536	0.325822	0.0518206	0	0	0.0366492
OsCYP709C5	Os07g0635500	OsCYP709C5_1	0.761779	1.69558	0.00177077	12.4212	16.4693	16.4585	27.3873	24.4351	25.317
gene:Os01g0191200	Os01g0191200	gene:Os01g0191200_1	-1.656	-3.15141	0.00182709	4.21152	6.37091	3.78041	1.79232	1.42423	1.34854
gene:Os02g0209300	Os02g0209300	gene:Os02g0209300_1	1.61857	3.07071	0.00182709	2.4267	4.80059	3.66487	14.0287	10.5252	9.02542
OsCYP76M7_2	Os09g0528700	OsCYP76M7_2_1	-0.964363	-1.9512	0.00183436	13.6359	17.2439	9.91781	6.00251	6.63931	8.31458
gene:Os08g0111200	Os08g0111200	gene:Os08g0111200_2	0.913153	1.88316	0.00185624	4.64956	7.49206	8.71137	11.3328	15.241	12.899
OsalphaCA5	Os08g0424100	OsalphaCA5_1	-2.50634	-5.68177	0.00190896	1.45499	3.38089	4.65633	0.814765	0.478082	0.370012
OsGSTU11	Os07g0168300	OsGSTU11_1	0.769237	1.70437	0.00190896	25.4378	21.3039	26.7959	40.0037	39.6424	46.1739
gene:Os02g0542600	Os02g0542600	gene:Os02g0542600_1	-1.4537	-2.73909	0.00194478	13.2157	8.12494	6.50287	3.36805	1.89696	4.9307
gene:Os01g0947000	Os01g0947000	gene:Os01g0947000_1	1.05661	2.08004	0.00196134	3.07241	3.43414	5.46089	8.35335	8.88183	7.77283
OsGSTU36	Os01g0949800	OsGSTU36_1	-0.864369	-1.82054	0.00196134	178.34	297.387	248.916	155.052	141.91	101.486
OsXTH2	Os11g0539200	OsXTH2_1	0.829724	1.77735	0.00203485	164.645	111.539	190.449	253.572	277.451	303.883
OsIAA9	Os02g0805100	OsIAA9_1	-1.70008	-3.24918	0.00206744	5.23048	7.83875	7.0712	3.18852	1.77444	1.23081
HB1	Os03g0233900	HB1_1	1.30449	2.46996	0.00214112	26.0004	38.9053	89.5204	126.812	151.025	106.845
ADC2	Os04g0107600	ADC2_1	1.41023	2.6578	0.00218022	14.0171	7.7547	21.6584	18.6557	43.8637	54.3501
OsAMI2	Os04g0117900	OsAMI2_1	0.767959	1.70286	0.00220114	26.3443	36.7063	30.7741	56.6598	60.0145	43.3876
prx34	Os03g0121300	prx34_2	0.908826	1.87752	0.00220114	37.4809	23.1009	43.6947	49.9025	75.5009	71.883
OsKMD3	Os02g0563000	OsKMD3_1	2.56466	5.91614	0.00223379	0.419072	0.148041	0.169526	1.03532	1.31675	2.07317
OsPIP2_1	Os02g0629200	OsPIP2_1_1	-0.85488	-1.80861	0.00234021	73.2539	68.0599	69.7461	52.7472	32.1421	31.9474
GIF1	Os04g0413500	GIF1_1	0.748435	1.67997	0.00234021	14.7749	14.1973	16.8257	23.478	24.4577	29.3412
gene:Os02g0651900	Os02g0651900	gene:Os02g0651900_1	-0.751379	-1.6834	0.00253508	79.6622	89.5862	64.0602	50.3403	43.4943	44.9753
gene:Os06g0676700	Os06g0676700	gene:Os06g0676700_3	1.00432	2.006	0.00265856	2.51222	4.05202	5.20853	7.99268	8.62514	7.1055
ADT	Os10g0523700	ADT_1	0.697337	1.62151	0.00269251	22.8379	24.3887	26.075	40.3436	41.8371	37.0441
gene:Os02g0519950	Os02g0519950	gene:Os02g0519950_1	6.11146	69.1405	0.00273686	0.0248374	0	0	0.0613609	0	2.00148
gene:Os10g0378100	Os10g0378100	gene:Os10g0378100_1	-0.919045	-1.89086	0.00280259	9.42934	10.7823	13.2334	4.59446	6.33159	6.85548
OsPP2C12	Os02g0224100	OsPP2C12_1	-0.762697	-1.69666	0.00295892	40.9075	63.8697	56.7365	32.8842	32.3989	30.1725
OsXTH13	Os02g0280200	OsXTH13_1	-1.2453	-2.37067	0.00297426	7.43985	14.017	15.8043	5.61772	4.66354	5.49406
RLCK103	Os03g0179400	RLCK103_1	0.700173	1.6247	0.00302703	53.6574	56.1982	52.5906	91.5247	88.3216	84.9239
OsTIP4_1	Os01g0232000	OsTIP4_1_1	-1.78245	-3.44009	0.00302703	10.5829	4.74934	10.3873	1.79537	1.74614	3.98497
OsPGL32	Os01g0623600	OsPGL32_1	1.28412	2.43533	0.0030271	1.87532	2.05087	1.69744	5.26136	3.3997	5.09794
gene:Os03g0335500	Os03g0335500	gene:Os03g0335500_1	-7.20071	-147.105	0.00309515	0	0.00912979	1.84004	0	0	0.00924247
Osr9-LOX1	Os03g0699700	Osr9-LOX1_1	1.01987	2.02774	0.00311247	3.61833	3.16834	4.84629	5.49544	7.40879	10.8729
gene:Os05g0102800	Os05g0102800	gene:Os05g0102800_3	6.3378	80.8849	0.00311247	0	0	0.0106901	0.0195859	0.498199	0.614284
OsGSTU18	Os10g0529300	OsGSTU18_1	-0.709899	-1.63569	0.00311509	58.6086	55.4378	56.7521	38.8725	31.1975	34.653
OsLP	Os03g0663400	OsLP_1	0.774269	1.71032	0.0031276	98.2882	107.669	101.721	200.415	130.575	196.826
OsProCP2	Os06g0647400	OsProCP2_1	0.703317	1.62824	0.00330037	16.635	14.5859	14.381	22.259	24.1444	28.1476
ROMT-27	Os08g0498600	ROMT-27_1	-0.837271	-1.78667	0.00332179	14.7757	15.5757	11.3236	8.67125	8.25654	6.43165
gene:Os06g0211600	Os06g0211600	gene:Os06g0211600_1	1.2271	2.34096	0.0033252	2.07227	1.64197	1.52511	3.54062	4.33364	4.4511
AWPM-19	Os05g0381400	AWPM-19_1	2.32444	5.00871	0.00333704	0.880455	0.678605	0.172687	1.62149	2.80096	4.38904
OsPKS07	Os05g0213100	OsPKS07_1	-3.09854	-8.56553	0.00352736	0.915343	1.0254	1.0141	0.0244471	0.243863	0.0707768
OsLPR3	Os01g0127000	OsLPR3_1	0.743629	1.67438	0.00365552	21.2761	17.2068	23.8136	37.1258	37.7545	29.8267
gene:Os05g0355700	Os05g0355700	gene:Os05g0355700_1	-1.03199	-2.04484	0.00365552	15.4262	16.1734	16.7104	10.588	7.88944	5.17043
JIOsPR10	Os03g0300400	JIOsPR10_1	-0.703991	-1.62901	0.00365552	166.259	160.961	131.688	95.3895	91.4172	95.6304
GRF1	Os02g0776900	GRF1_2	1.06435	2.09122	0.00365735	4.57105	2.60084	4.95068	7.29965	8.93968	9.25887
gene:Os01g0210600	Os01g0210600	gene:Os01g0210600_1	0.773527	1.70944	0.00370567	24.6141	32.4145	38.2025	63.6102	48.3496	51.3946
gene:Os02g0582600	Os02g0582600	gene:Os02g0582600_1	0.754769	1.68736	0.00377765	23.367	30.1865	34.4337	50.8376	51.9943	46.1932
OsPYL/RCAR2	Os02g0226801	OsPYL/RCAR2_1	1.67159	3.18566	0.00380179	1.38243	1.97442	2.30907	6.3899	6.24214	5.4435
gene:Os01g0917900	Os01g0917900	gene:Os01g0917900_1	-0.945188	-1.92544	0.00384693	9.31359	11.0132	10.9458	5.25579	4.85617	6.17056
OsLEA16	Os03g0168100	OsLEA16_1	2.78905	6.91174	0.00413505	0.267741	0.126109	0.0481369	0.727599	0.945727	1.46815
OsbHLH130	Os12g0589000	OsbHLH130_1	-2.96688	-7.81841	0.00413505	1.05077	1.30802	1.45736	0.222509	0.110978	0.143152
gene:Os07g0178950	Os07g0178950	gene:Os07g0178950_1	-5.83553	-57.1046	0.00420511	0.319691	0.424356	0.360538	0	0	0.0138578
gene:Os04g0631100	Os04g0631100	gene:Os04g0631100_1	0.849235	1.80155	0.00438316	9.10202	6.29015	7.2634	13.9158	15.4073	11.615
gene:Os04g0527000	Os04g0527000	gene:Os04g0527000_1	-0.713931	-1.64027	0.00450247	44.1485	41.6492	45.8953	30.986	24.3353	25.194
IAA11	Os03g0633500	IAA11_1	-0.728911	-1.65739	0.00456868	48.1853	50.9538	61.8746	35.0092	29.8641	32.6455
gene:Os07g0645300	Os07g0645300	gene:Os07g0645300_1	-0.76855	-1.70356	0.00456868	122.373	177.043	191.71	106.46	88.8839	93.9887
OsPME9	Os02g0783000	OsPME9_1	-2.90752	-7.50326	0.00467081	0.831844	0.328024	1.81555	0.0955847	0.0953472	0.202933
WRKY53	Os05g0343400	WRKY53_1	0.710369	1.63622	0.00473022	19.7516	26.0127	25.7835	39.0718	39.2681	39.1417
OsGELP57	Os04g0561800	OsGELP57_1	1.54914	2.92642	0.00478662	1.32635	1.63817	1.71694	5.27192	5.52031	2.95136
CAL1	Os02g0629800	CAL1_1	1.0977	2.14013	0.00484033	208.365	68.1326	182.069	313.566	334.097	340.733
gene:Os03g0338000	Os03g0338000	gene:Os03g0338000_1	-0.696102	-1.62012	0.00491407	178.766	172.012	150.092	106.072	99.3646	104.55
gene:Os01g0642200	Os01g0642200	gene:Os01g0642200_1	-0.867375	-1.82434	0.00504781	323.51	301.928	142.342	142.991	133.102	144.712
OsGELP93	Os07g0642200	OsGELP93_1	-0.710641	-1.63653	0.0052208	59.2012	78.0308	80.6364	48.5053	43.1611	41.8833
RBBI3-1	Os01g0124200	RBBI3-1_1	0.862456	1.81813	0.00531648	376.742	194.875	309.482	401.711	603.771	607.333
OsPR5_4	Os12g0628600	OsPR5_4_1	1.53961	2.90717	0.00539407	2.91759	2.24102	5.03569	14.9037	8.27401	6.54921
gene:Os01g0164300	Os01g0164300	gene:Os01g0164300_1	-1.04647	-2.06548	0.00540193	18.9004	25.9881	33.8754	13.747	9.95196	14.6098
RF2b	Os03g0336200	RF2b_1	1.46353	2.75783	0.00541255	1.13369	1.49925	3.10442	4.09345	6.38281	5.46807
gene:Os06g0179500	Os06g0179500	gene:Os06g0179500_1	-1.6321	-3.09963	0.00551601	5.59621	2.22258	4.87995	0.674412	1.57612	1.87811
OsABCB2	Os01g0533900	OsABCB2_2	0.714975	1.64145	0.00552561	12.8727	15.8163	17.0043	27.2054	24.1328	23.9043
gene:Os11g0704600	Os11g0704600	gene:Os11g0704600_3	0.705889	1.63115	0.00558038	17.4308	18.7551	19.9119	26.4252	31.7228	33.7454
gene:Os04g0244800	Os04g0244800	gene:Os04g0244800_1	-0.739816	-1.66996	0.00562944	152.484	156.363	122.824	108.067	78.0918	72.442
OsLEA3-1	Os05g0542500	OsLEA3-1_2	1.49702	2.8226	0.00567907	2.4831	2.23888	1.60717	4.76738	5.21011	8.01737
gene:Os01g0309100	Os01g0309100	gene:Os01g0309100_1	0.736088	1.66565	0.00572653	33.552	24.7228	36.8718	51.4812	54.7613	52.9782
OsPFK10	Os10g0405600	OsPFK10_1	0.779033	1.71598	0.00576979	8.82491	15.7348	14.5102	21.6812	24.5772	21.0105
OsGH9B9	Os06g0247900	OsGH9B9_1	-0.679649	-1.60175	0.00584113	37.7456	36.8779	35.9012	21.5276	21.1126	26.6165
OsPUB39	Os06g0248500	OsPUB39_1	-1.25167	-2.38116	0.00585627	3.41231	4.8116	5.99607	1.90871	2.17898	1.90337
OsGELP11	Os01g0216900	OsGELP11_1	1.55556	2.93949	0.00594952	2.04096	0.961312	1.57686	3.16159	5.19278	5.18151
gene:Os01g0238500	Os01g0238500	gene:Os01g0238500_2	-0.700728	-1.62532	0.00603619	66.1907	56.5568	46.1038	31.7577	35.8078	36.6277
gene:Os04g0326100	Os04g0326100	gene:Os04g0326100_1	1.27461	2.41933	0.00621002	3.88575	1.90729	3.7284	5.61837	6.89464	10.7073
gene:Os02g0588700	Os02g0588700	gene:Os02g0588700_1	-0.691416	-1.61487	0.00635764	65.7459	61.3563	47.8818	37.9721	34.9228	35.7023
OsRALF-5	Os01g0257100	OsRALF-5_1	-0.689288	-1.61249	0.00643355	212.487	206.72	187.673	137.105	109.186	131.079
gene:Os03g0651950	Os03g0651950	gene:Os03g0651950_1	0.821288	1.76698	0.00660975	21.8513	12.1803	21.0508	26.5325	34.1341	37.3334
OsXTH15	Os06g0335900	OsXTH15_1	-0.993979	-1.99167	0.0068639	28.2626	34.6692	42.1701	19.4895	16.3166	17.1287
OsGRX2	Os01g0194600	OsGRX2_1	-0.701387	-1.62607	0.00706079	55.2368	65.2232	56.7747	37.6692	35.7119	36.0109
gene:Os05g0122600	Os05g0122600	gene:Os05g0122600_1	0.937658	1.91542	0.00706079	8.05266	3.95032	4.93338	10.1347	10.0496	12.4029
OsHyPRP17	Os10g0552300	OsHyPRP17_1	0.81822	1.76323	0.007196	75.8613	41.1468	70.0408	109.203	93.0953	129.516
OsPR4b	Os11g0592100	OsPR4b_1	0.725988	1.65403	0.0071985	40.5938	42.2282	38.1069	71.4443	78.3146	50.6443
gene:Os03g0726800	Os03g0726800	gene:Os03g0726800_1	1.15437	2.22587	0.00745945	1.98334	2.49112	2.26916	5.32547	5.31224	4.45148
OsCDAP3	Os07g0162900	OsCDAP3_1	-0.884783	-1.84649	0.00762549	9.69122	11.6814	10.7394	6.92146	4.84167	5.67122
SOD	Os04g0573200	SOD_2	0.910423	1.8796	0.00773403	12.3693	18.9651	11.1888	32.7548	18.3212	28.9062
gene:Os11g0199801	Os11g0199801	gene:Os11g0199801_1	1.04565	2.06429	0.00805558	3.77172	6.33862	5.30557	9.9293	11.2431	10.7907
OsDWF4	Os03g0227700	OsDWF4_1	0.672491	1.59382	0.00842177	32.2917	41.4811	31.6675	55.8217	62.8385	49.7299
gene:Os01g0763900	Os01g0763900	gene:Os01g0763900_1	-0.831259	-1.77924	0.00842177	21.4521	17.8349	24.1895	13.6584	9.65065	12.4943
gene:Os09g0478600	Os09g0478600	gene:Os09g0478600_1	0.767175	1.70193	0.00842177	24.3014	23.0518	27.2488	47.9179	43.1857	36.1874
gene:Os01g0697100	Os01g0697100	gene:Os01g0697100_1	-0.7277	-1.656	0.00842177	28.3461	25.915	26.7342	17.0155	12.3227	19.7615
STV11	Os11g0505300	STV11_1	-0.894225	-1.85861	0.00844932	13.6283	13.9764	19.0663	9.33006	8.39281	7.47639
OsCrRLK1L1	Os03g0759600	OsCrRLK1L1_1	-1.95717	-3.88299	0.00850239	0.53833	1.01424	0.967859	0.151994	0.18952	0.305581
RCB4	Os10g0416100	RCB4_1	0.874079	1.83284	0.00861943	7.88917	11.8962	15.8574	19.7987	23.2742	22.6246
gene:Os12g0614200	Os12g0614200	gene:Os12g0614200_1	-1.34701	-2.54384	0.00870379	6.5979	3.81028	7.82912	2.49462	1.78149	2.92718
bel	Os03g0760200	bel_1	0.763011	1.69703	0.00893245	8.02318	7.14196	7.78146	11.6018	14.6748	12.7931
prx20	Os01g0962700	prx20_1	-0.671654	-1.5929	0.00901866	265.042	252.523	236.009	166.238	141.717	166.543
SP1	Os11g0235200	SP1_1	-0.65176	-1.57108	0.00905434	20.5643	22.0289	17.5459	11.6762	13.3881	13.3439
Hwi2	Os01g0795400	Hwi2_1	0.68391	1.60649	0.0094099	11.2914	13.4583	11.1162	18.0645	22.6358	17.0815
gene:Os03g0772600	Os03g0772600	gene:Os03g0772600_1	1.19939	2.29642	0.00970873	1.2604	2.49642	2.00459	4.83838	4.52372	3.91412
gene:Os01g0930500	Os01g0930500	gene:Os01g0930500_1	-0.776849	-1.71338	0.00970873	22.8372	20.2779	17.7398	11.6348	9.77479	14.2238
gene:Os11g0635300	Os11g0635300	gene:Os11g0635300_1	-1.55233	-2.9329	0.00981407	2.45401	2.97223	2.9856	0.929909	1.36411	0.580666
gene:Os09g0362800	Os09g0362800	gene:Os09g0362800_1	0.965578	1.95285	0.00992044	3.31478	4.00332	4.92051	10.051	8.01522	5.88997
gene:Os08g0298700	Os08g0298700	gene:Os08g0298700_1	-0.723296	-1.65095	0.00994718	20.897	24.9533	20.7855	15.2406	14.0615	11.1337
ICS1	Os09g0361500	ICS1_1	-1.19208	-2.28481	0.00995273	2.92606	3.75468	2.98583	1.68803	1.16933	1.38767
gene:Os05g0386700	Os05g0386700	gene:Os05g0386700_1	-0.925354	-1.89915	0.00997739	9.56319	7.37607	6.05949	4.6793	4.30158	3.14327
OsCIPK29	Os07g0678300	OsCIPK29_1	-0.690693	-1.61406	0.0100279	65.6445	67.6617	65.9301	51.1353	38.1923	34.3054
gene:Os08g0519100	Os08g0519100	gene:Os08g0519100_1	0.801598	1.74303	0.010105	23.7753	16.3039	18.3713	25.8013	28.7983	47.9307
gene:Os12g0189300	Os12g0189300	gene:Os12g0189300_1	-0.847085	-1.79886	0.0103567	46.8758	84.7356	70.0062	51.827	33.9128	26.3093
gene:Os04g0453200	Os04g0453200	gene:Os04g0453200_1	-0.710763	-1.63667	0.0104838	48.1612	72.7194	60.2559	39.5202	39.8126	31.5397
OsCIPK06	Os08g0441100	OsCIPK06_1	-0.778496	-1.71534	0.0106156	30.4857	32.7721	26.5555	19.0332	17.2949	16.1865
gene:Os06g0535200	Os06g0535200	gene:Os06g0535200_1	-0.879158	-1.8393	0.0107077	14.9944	21.4321	18.0655	11.546	9.5978	8.54245
gene:Os05g0122600	Os05g0122600	gene:Os05g0122600_2	-9.49884	-723.495	0.0109377	0.389494	1.96664	1.79829	0	0	0
OsGELP85	Os06g0531900	OsGELP85_1	0.709116	1.6348	0.0109377	42.7261	33.1063	54.4809	68.3603	72.6148	73.3462
gene:Os03g0197100	Os03g0197100	gene:Os03g0197100_1	0.793667	1.73347	0.0109377	5.85251	6.38897	4.02802	9.57883	8.75878	9.95608
gene:Os02g0593700	Os02g0593700	gene:Os02g0593700_4	-3.52523	-11.5133	0.0109377	1.7	6.27227	3.12694	0.947656	0	0
OsSub33	Os04g0120300	OsSub33_1	-2.2861	-4.87734	0.0111944	0.455733	1.35398	0.964323	0.225178	0.190062	0.150441
gene:Os04g0649700	Os04g0649700	gene:Os04g0649700_3	9.51519	731.74	0.0115068	0	0	0	0.668017	1.42791	1.67085
OsMSRA2.2	Os04g0482100	OsMSRA2.2_1	1.97209	3.92336	0.0115206	1.28159	0.541196	0.42905	2.09622	3.00583	3.83512
gene:Os03g0281466	Os03g0281466	gene:Os03g0281466_1	-1.63411	-3.10397	0.0116882	2.49945	2.4106	1.1427	0.846844	0.316777	0.783181
gene:Os01g0341750	Os01g0341750	gene:Os01g0341750_1	1.77733	3.4279	0.0117249	0.25587	0.562414	0.588834	1.58453	1.56378	1.6918
gene:Os02g0209400	Os02g0209400	gene:Os02g0209400_1	1.79053	3.45943	0.0117467	0.656135	1.27739	1.32122	3.93358	4.09628	3.29546
HSFC2A	Os02g0232000	HSFC2A_1	-0.804248	-1.74624	0.0119798	18.0323	20.4492	14.9815	12.7735	9.04565	8.82168
OsPR1#021	Os02g0786500	OsPR1#021_1	-0.841549	-1.79197	0.0120695	32.7702	26.1588	45.2146	20.839	19.4259	18.1527
CDC3	Os02g0158500	CDC3_1	-0.659331	-1.57935	0.0123429	83.2232	64.3233	58.1634	44.19	40.4112	46.0195
gene:Os10g0498100	Os10g0498100	gene:Os10g0498100_1	0.852831	1.80604	0.0128619	41.5737	78.2328	90.7862	143.16	139.614	98.8713
gene:Os03g0405500	Os03g0405500	gene:Os03g0405500_2	-0.722974	-1.65058	0.0128619	51.6534	39.3842	36.5521	31.6651	21.9606	23.7899
gene:Os02g0124599	Os02g0124599	gene:Os02g0124599_1	-1.90773	-3.75219	0.0128943	3.81531	6.52612	8.44802	1.68671	1.58354	1.72348
gene:Os06g0584400	Os06g0584400	gene:Os06g0584400_1	-0.853431	-1.80679	0.0129001	35.8628	29.4273	33.9634	23.6264	18.8638	12.5261
gene:Os02g0831300	Os02g0831300	gene:Os02g0831300_2	1.36845	2.58193	0.0130975	1.13498	0.967351	1.63246	2.90189	3.94245	2.8176
Cen8.t01003	Os08g0314800	Cen8.t01003_4	5.21874	37.2389	0.0132118	0	0.0535544	0.55194	22.9775	0	0
OsFKBP57	Os01g0562400	OsFKBP57_1	1.18031	2.26626	0.0132118	2.16088	1.79705	1.20193	3.90375	3.54458	4.31462
gene:Os04g0418800	Os04g0418800	gene:Os04g0418800_1	0.665129	1.58571	0.0133482	205.535	192.09	193.798	258.781	331.795	351.651
DPF	Os01g0196300	DPF_1	-0.890846	-1.85426	0.0138335	12.2705	22.7112	15.778	12.3973	7.9734	6.98358
OsEnS-53	Os03g0723400	OsEnS-53_1	3.14329	8.83538	0.0138335	0.108779	0.136629	0.0391144	0.42998	0.96505	1.27941
gene:Os10g0456500	Os10g0456500	gene:Os10g0456500_2	0.659369	1.57939	0.0139589	11.6118	11.0613	10.7111	14.9992	19.0615	18.8815
OsSAUR33	Os08g0452500	OsSAUR33_1	-1.54236	-2.91271	0.0139589	10.17	8.27231	19.0267	5.30312	6.17777	1.43152
gene:Os04g0630400	Os04g0630400	gene:Os04g0630400_1	-1.15611	-2.22855	0.0139589	4.77048	5.04136	6.03424	2.65622	1.74254	2.72499
OsTHI29	Os03g0247200	OsTHI29_1	1.00523	2.00727	0.013959	7.16089	5.64851	6.04946	11.9361	11.2686	14.7686
OsPP15	Os01g0846300	OsPP15_1	-0.646137	-1.56497	0.0141716	37.5894	36.4802	31.1249	25.0478	21.5099	20.8095
gene:Os03g0388600	Os03g0388600	gene:Os03g0388600_1	1.17005	2.25019	0.0142852	2.81897	4.55233	5.90808	10.904	12.0943	6.98958
DSM2	Os03g0125100	DSM2_1	-0.745928	-1.67705	0.0148925	20.9463	16.4107	21.1254	12.0916	11.419	11.471
OsSultr1_3	Os08g0406400	OsSultr1_3_1	0.919946	1.89204	0.0150547	5.91131	6.30559	5.22017	11.1963	12.6253	9.31259
gene:Os04g0438200	Os04g0438200	gene:Os04g0438200_1	-0.662481	-1.5828	0.0151167	82.6103	103.543	112.903	66.1921	65.0006	58.413
gene:Os05g0588900	Os05g0588900	gene:Os05g0588900_1	-1.60727	-3.04675	0.0152284	2.33363	4.42283	3.05681	1.12559	1.04064	1.05974
gene:Os03g0241900	Os03g0241900	gene:Os03g0241900_1	-0.643204	-1.56179	0.0152284	28.2101	28.662	22.969	15.2144	17.209	18.8722
OsERF#039	Os01g0200600	OsERF#039_1	-1.74618	-3.3547	0.0155494	2.14611	2.92421	3.72067	1.06039	0.604433	0.950221
gene:Os06g0589800	Os06g0589800	gene:Os06g0589800_1	0.842976	1.79375	0.0157963	3.96133	2.25655	3.55935	4.7804	6.01808	6.84432
OsRMC	Os04g0659300	OsRMC_1	1.13672	2.1988	0.0158088	34.5129	22.8738	56.6581	114.574	44.8662	93.0256
gene:Os10g0189600	Os10g0189600	gene:Os10g0189600_1	1.10309	2.14814	0.0158686	2.55745	1.78582	2.43084	5.19592	5.57086	3.82037
gene:Os04g0634000	Os04g0634000	gene:Os04g0634000_1	1.5567	2.94179	0.016	0.409885	0.685051	0.556262	1.3458	2.07234	1.47528
OsSAG12_1	Os04g0208200	OsSAG12_1_1	-0.619609	-1.53646	0.0163031	69.9756	84.9855	79.5275	56.5291	49.5034	46.9676
OsABCG38	Os01g0724500	OsABCG38_1	-0.818446	-1.76351	0.0163031	4.90242	5.56726	5.22119	2.53519	2.84628	3.546
gene:Os09g0455900	Os09g0455900	gene:Os09g0455900_1	-0.914184	-1.8845	0.0164035	13.2215	13.4107	12.1077	8.42831	6.93842	5.2309
gene:Os06g0349800	Os06g0349800	gene:Os06g0349800_1	-0.801093	-1.74242	0.0164247	27.5346	22.4306	25.438	15.7171	13.8202	13.8524
qLTG-3-1(t)	Os03g0103300	qLTG-3-1(t)_1	0.645436	1.56421	0.0168941	215.587	215.806	194.182	339.794	283.951	357.806
gene:Os01g0772500	Os01g0772500	gene:Os01g0772500_1	-0.732023	-1.66097	0.0169904	13.8459	14.2535	16.1309	8.80057	8.03623	9.86607
gene:Os06g0567433	Os06g0567433	gene:Os06g0567433_1	-1.398	-2.63536	0.0170217	5.84762	6.59748	3.22736	2.58694	1.50809	1.84805
gene:Os09g0394600	Os09g0394600	gene:Os09g0394600_1	-0.651203	-1.57048	0.0171777	33.9047	44.6056	35.4396	25.3119	23.7446	23.6794
gene:Os11g0629400	Os11g0629400	gene:Os11g0629400_1	-0.664976	-1.58554	0.0177049	437.877	392.35	433.527	314.086	228.779	256.466
OsPIP2_1	Os02g0629200	OsPIP2_1_2	-0.664507	-1.58503	0.0177766	727.824	927.321	856.192	601.674	497.38	488.871
gene:Os03g0322200	Os03g0322200	gene:Os03g0322200_1	0.749329	1.68101	0.0178073	28.5667	36.3155	39.656	61.3637	64.5677	50.3574
gene:Os08g0417000	Os08g0417000	gene:Os08g0417000_1	-0.612704	-1.52912	0.0178073	38.1783	39.5827	37.5017	26.7356	24.8744	24.0373
gene:Os02g0663900	Os02g0663900	gene:Os02g0663900_2	-0.684037	-1.60663	0.0180627	12.1082	10.8371	10.8025	7.20304	6.73524	7.1304
gene:Os06g0290701	Os06g0290701	gene:Os06g0290701_1	1.00456	2.00633	0.0180627	20.1987	8.87953	20.1912	28.6098	34.5783	36.3417
gene:Os11g0130400	Os11g0130400	gene:Os11g0130400_1	-0.791324	-1.73066	0.0181833	11.8036	19.18	17.7193	10.0873	9.62831	8.50138
gene:Os02g0756600	Os02g0756600	gene:Os02g0756600_1	0.655365	1.57501	0.0182455	20.925	24.4296	18.5362	33.3921	35.3236	32.2794
OsGSL3	Os01g0754200	OsGSL3_1	0.990596	1.98701	0.018376	1.91086	1.10941	1.30778	1.92254	2.99899	3.73266
OsSAUR29	Os06g0714300	OsSAUR29_1	-0.65717	-1.57699	0.0192416	54.0848	52.2083	42.6449	36.6502	29.1795	28.7757
OsBphi262	Os05g0402900	OsBphi262_1	0.602864	1.51873	0.0199145	21.045	20.8555	20.04	30.3207	30.8421	33.2345
gene:Os07g0107583	Os07g0107583	gene:Os07g0107583_1	-3.76221	-13.5687	0.0199145	0.506456	0.763348	1.639	0.100096	0	0.0965961
OsGLN1	Os01g0946700	OsGLN1_1	0.653583	1.57307	0.0200147	56.3198	49.9579	68.574	74.5066	98.2178	104.06
OsPRA2	Os06g0714600	OsPRA2_1	-0.830408	-1.77819	0.0201577	15.851	25.6122	28.2387	15.3785	11.1048	12.8436
OsNAC6	Os01g0884300	OsNAC6_1	0.593725	1.50914	0.0207352	38.9731	48.3083	45.3186	64.841	67.6078	68.3676
OsUGT706C4	Os05g0527100	OsUGT706C4_1	-0.797941	-1.73862	0.0209084	11.5911	14.2928	11.4857	7.12608	6.05881	8.3769
OsPP2C49	Os05g0457200	OsPP2C49_1	-1.69612	-3.24029	0.0214872	1.53781	1.63926	1.41879	0.679851	0.319135	0.424522
gene:Os05g0578100	Os05g0578100	gene:Os05g0578100_1	0.88071	1.84128	0.0214872	4.75061	5.80987	6.05368	10.35	10.2421	10.0676
OsPR1#072	Os07g0127500	OsPR1#072_1	1.71015	3.27196	0.0220251	1.42876	1.48051	1.69537	6.02409	5.96217	3.13381
gene:Os01g0834900	Os01g0834900	gene:Os01g0834900_1	-0.960264	-1.94567	0.0222707	33.8377	27.3221	33.9845	19.8489	12.5699	16.6115
gene:Os07g0126100	Os07g0126100	gene:Os07g0126100_1	1.40241	2.64344	0.022404	1.87666	3.72682	7.00338	13.5329	11.6994	8.27116
gene:Os01g0842200	Os01g0842200	gene:Os01g0842200_2	0.658364	1.57829	0.0224234	8.53929	9.78183	9.99086	12.8617	15.0168	17.0004
gene:Os11g0592600	Os11g0592600	gene:Os11g0592600_1	-0.610929	-1.52724	0.0229037	25.2093	25.6707	26.1554	18.0606	15.301	17.227
gene:Os01g0895200	Os01g0895200	gene:Os01g0895200_1	-0.699661	-1.62412	0.0229407	19.1547	26.9102	28.8075	15.658	12.948	17.6947
OsCCR_1	Os08g0277200	OsCCR_1_1	-2.60826	-6.09768	0.0229407	0.677082	1.23009	0.57388	0.143377	0.190694	0.0691818
OsGH3-7	Os06g0499500	OsGH3-7_2	2.43138	5.3941	0.0229407	0.463216	0	0.660877	1.09269	2.04739	3.03521
gene:Os10g0172000	Os10g0172000	gene:Os10g0172000_1	-0.696883	-1.621	0.0230418	18.1083	22.1029	19.7115	13.2759	12.3632	11.4454
NaT	Os05g0382200	NaT_1	-1.01301	-2.01812	0.0230418	8.41439	11.6525	5.97879	4.48119	4.49489	3.9401
gene:Os01g0615050	Os01g0615050	gene:Os01g0615050_1	0.773409	1.7093	0.0232247	15.5886	13.5746	12.9442	22.3394	23.1816	26.7179
gene:Os11g0311300	Os11g0311300	gene:Os11g0311300_1	3.24263	9.46517	0.0233467	0	0	0.239944	0.522039	1.12371	0.689391
gene:Os04g0288100	Os04g0288100	gene:Os04g0288100_1	-0.631835	-1.54954	0.023674	57.9651	57.3756	60.7438	38.3388	32.3982	43.3107
gene:Os01g0620800	Os01g0620800	gene:Os01g0620800_1	-0.807131	-1.74973	0.0239094	9.44062	9.88329	6.60685	4.81681	4.94774	5.09767
gene:Os06g0321700	Os06g0321700	gene:Os06g0321700_1	-0.749856	-1.68162	0.0239094	15.4557	14.2298	11.7356	8.25453	8.4559	8.0136
gene:Os05g0358101	Os05g0358101	gene:Os05g0358101_1	0.81216	1.75584	0.0239094	20.8752	16.9436	15.1105	37.1104	22.9953	33.0579
gene:Os03g0652000	Os03g0652000	gene:Os03g0652000_1	0.96693	1.95468	0.0239399	10.7892	6.18656	10.7784	10.5228	20.5771	23.6201
EIP11	Os08g0476300	EIP11_2	-8.8858	-473.032	0.025141	2.11347	0.796374	1.42157	0	0	0
gene:Os01g0700500	Os01g0700500	gene:Os01g0700500_2	-1.06645	-2.09427	0.025141	6.93855	5.59382	7.45004	3.31672	2.54498	3.69317
gene:Os03g0434400	Os03g0434400	gene:Os03g0434400_1	1.06572	2.09321	0.0252404	3.64188	4.18222	4.22795	9.59709	8.17144	7.54152
gene:Os03g0253200	Os03g0253200	gene:Os03g0253200_1	-0.810157	-1.7534	0.0259535	10.0982	7.05782	10.0045	4.37412	5.23212	5.95715
gene:Os02g0187700	Os02g0187700	gene:Os02g0187700_1	-0.786641	-1.72505	0.0260073	15.5681	13.5419	18.2837	8.87085	9.56043	9.12939
gene:Os12g0104400	Os12g0104400	gene:Os12g0104400_1	0.747384	1.67875	0.0260073	21.7529	12.4095	21.6638	24.0848	33.2308	37.0905
LOX-L2	Os03g0738600	LOX-L2_1	0.821435	1.76716	0.0261023	93.1002	63.1686	142.458	134.571	199.262	198.971
gene:Os02g0207800	Os02g0207800	gene:Os02g0207800_1	2.34254	5.07193	0.0262035	0.530852	0.552713	0	1.65659	2.83675	1.03913
gene:Os02g0574600	Os02g0574600	gene:Os02g0574600_1	0.695272	1.61919	0.0267009	30.9935	17.6642	28.4413	38.4176	41.1477	45.9869
OsGSTU12	Os10g0527800	OsGSTU12_1	-0.750664	-1.68257	0.0272811	17.9169	20.1226	18.3893	11.414	11.1799	11.0812
RCB4	Os10g0416100	RCB4_2	0.704684	1.62979	0.0273837	11.3415	12.9269	14.6002	21.4246	19.8889	22.1992
gene:Os06g0710700	Os06g0710700	gene:Os06g0710700_1	-0.613866	-1.53035	0.0274071	142.201	148.211	123.913	101.329	86.5648	83.3144
gene:Os03g0784800	Os03g0784800	gene:Os03g0784800_2	9.21013	592.278	0.0275634	0	0	0	2.48707	2.97216	0
gene:Os01g0941200	Os01g0941200	gene:Os01g0941200_1	-0.957829	-1.94239	0.0275634	9.53207	10.3972	15.5742	6.61024	4.50577	7.25623
OsTPP1	Os02g0661100	OsTPP1_1	-1.37948	-2.60174	0.0278173	2.67701	5.11633	4.52604	2.08581	1.54778	1.10463
CHS_1	Os04g0103900	CHS*_1	-1.36522	-2.57616	0.02783	7.748	3.28076	2.78602	2.43618	1.48508	1.43672
OsINO1	Os03g0192700	OsINO1_1	0.652687	1.57209	0.0278393	47.6205	30.4531	42.3081	55.2535	66.1571	68.8814
gene:Os07g0448600	Os07g0448600	gene:Os07g0448600_1	-0.66063	-1.58077	0.0280636	54.5958	59.6259	53.0457	43.3606	34.9254	27.6558
gene:Os04g0488600	Os04g0488600	gene:Os04g0488600_2	-8.84235	-458.999	0.0281829	0.577962	2.56213	2.6039	0	0	0
OsPAL02	Os04g0518100	OsPAL02_1	-0.610043	-1.5263	0.0281829	401.433	396.31	350.527	256.516	257.106	240.603
Osjab1	Os04g0654700	Osjab1_1	0.812892	1.75673	0.0281829	8.06892	10.8949	9.81644	11.2961	16.1066	23.4694
gene:Os01g0228450	Os01g0228450	gene:Os01g0228450_1	-1.63146	-3.09827	0.0282584	1.4631	1.20812	1.03271	0.464096	0.320499	0.413417
gene:Os10g0450800	Os10g0450800	gene:Os10g0450800_1	-1.72426	-3.3041	0.0286232	5.90061	4.73369	3.32633	1.01572	0.71299	2.50497
OsAAP3	Os02g0722400	OsAAP3_1	-0.618082	-1.53483	0.0293382	46.5361	57.4125	43.8052	35.2619	31.1062	30.0716
gene:Os05g0513900	Os05g0513900	gene:Os05g0513900_1	3.22619	9.35792	0.0293382	0	0.141872	0.934157	3.8695	0.148457	6.31942
OsAMT3_2	Os02g0550800	OsAMT3_2_1	0.749279	1.68095	0.0293382	5.21772	7.11319	6.67894	12.0734	11.3552	8.60263
NAC131	Os12g0123700	NAC131_1	1.06598	2.0936	0.029373	1.53593	1.89591	1.82826	3.26241	4.69873	3.09783
gene:Os02g0124650	Os02g0124650	gene:Os02g0124650_1	-0.767062	-1.7018	0.0301848	10.4888	9.674	14.9714	7.98065	6.15244	6.59866
gene:Os06g0654400	Os06g0654400	gene:Os06g0654400_1	-0.777521	-1.71418	0.0305707	20.8619	18.32	16.3168	10.6379	9.10107	12.7387
GRF6	Os03g0729500	GRF6_1	0.722991	1.6506	0.0305707	14.0844	8.77961	14.3743	17.6884	20.395	23.7676
gene:Os01g0842200	Os01g0842200	gene:Os01g0842200_1	0.686817	1.60973	0.0306049	5.90587	8.01477	7.33504	11.0686	11.5653	11.7066
OsSTRL19	Os10g0543500	OsSTRL19_1	0.78899	1.72786	0.0306049	8.52024	14.4033	14.605	23.5752	22.4121	19.0555
OsUCL22	Os07g0542900	OsUCL22_1	-0.675528	-1.59718	0.0306049	38.1351	46.922	60.1813	32.8946	30.0254	28.3928
H1	Os04g0253000	H1_1	-0.646361	-1.56522	0.0307298	254.022	204.512	195.279	164.058	139.006	115.274
Stt3a	Os04g0675500	Stt3a_1	1.12572	2.1821	0.0307298	2.05929	4.59146	7.30837	7.05624	10.7743	12.9218
gene:Os05g0151200	Os05g0151200	gene:Os05g0151200_1	3.05154	8.29097	0.0308336	0.0828414	0.0780383	0.134046	0.409319	1.22491	0.908516
gene:Os01g0926400	Os01g0926400	gene:Os01g0926400_1	-1.25694	-2.38988	0.0311239	11.5472	5.85522	7.89699	5.29599	1.85171	3.45111
gene:Os03g0296400	Os03g0296400	gene:Os03g0296400_1	0.87808	1.83793	0.0311239	8.74998	7.41839	5.68886	8.95053	14.1501	17.2751
gene:Os01g0256500	Os01g0256500	gene:Os01g0256500_1	-0.628621	-1.54609	0.0311239	1135.96	1268.56	875.97	707.357	722.67	694.867
gene:Os06g0729400	Os06g0729400	gene:Os06g0729400_1	0.73707	1.66679	0.0311239	17.629	14.2801	22.3606	26.7057	31.4135	32.7923
OsFLA13	Os04g0472200	OsFLA13_1	-0.815387	-1.75977	0.0311239	16.0793	17.616	29.6077	13.4159	10.6247	12.1323
CHS_2	Os05g0212900	CHS_2_1	-3.42822	-10.7646	0.0312264	0.698987	0.932819	0.314176	0	0.172256	0
prx88	Os06g0546500	prx88_1	0.89213	1.85591	0.0313921	26.9547	12.0384	33.3633	39.4509	51.262	44.677
gene:Os06g0602900	Os06g0602900	gene:Os06g0602900_1	-0.880625	-1.84117	0.031481	9.47248	10.0133	13.7308	5.21221	5.25231	7.67326
OsCPS1	Os02g0278700	OsCPS1_1	-0.914554	-1.88499	0.031481	4.26012	4.28799	6.33304	1.89155	3.01436	3.03864
gene:Os02g0753400	Os02g0753400	gene:Os02g0753400_1	-0.676031	-1.59774	0.0315613	20.9828	17.8791	20.8063	12.5375	10.3292	14.6218
OsSKOR	Os04g0445000	OsSKOR_1	-0.757135	-1.69013	0.0316639	19.5262	23.2677	18.9032	15.0903	11.7009	9.74822
gene:Os06g0691700	Os06g0691700	gene:Os06g0691700_1	2.75715	6.76061	0.0317979	0.0270731	0.0510069	0.0194698	0.107015	0.222393	0.361455
gene:Os09g0564400	Os09g0564400	gene:Os09g0564400_1	1.22908	2.34417	0.031846	10.4251	12.6182	20.4895	14.7347	32.2931	56.2288
gene:Os01g0760701	Os01g0760701	gene:Os01g0760701_1	4.28821	19.5379	0.0322086	0	0.0651498	0	0.751779	0.54539	0.296792
gene:Os01g0825500	Os01g0825500	gene:Os01g0825500_1	0.672074	1.59336	0.0330935	8.9129	9.34948	6.85667	13.6327	12.5312	14.0195
OseIF1A-1	Os02g0300700	OseIF1A-1_1	-0.682757	-1.6052	0.0332812	36.5199	34.4025	28.8247	22.7031	16.2748	23.3227
OsStr7	Os12g0428000	OsStr7_1	-1.00491	-2.00681	0.0334292	6.70716	6.2725	10.5907	3.41007	3.40159	5.00577
OsERF#064	Os03g0183300	OsERF#064_2	0.629229	1.54674	0.0334292	153.224	152.426	140.49	180.708	240.743	271.858
gene:Os03g0637600	Os03g0637600	gene:Os03g0637600_2	-0.820905	-1.76651	0.0335498	28.2781	16.7789	17.0351	14.3956	9.23134	11.5866
gene:Os05g0361000	Os05g0361000	gene:Os05g0361000_1	-0.619731	-1.53659	0.0338349	22.8709	24.3979	19.6923	14.4482	14.7005	14.6003
OsLAX4	Os10g0147400	OsLAX4_1	0.728159	1.65652	0.0339473	16.0841	8.75901	14.1303	16.7809	22.6566	25.559
gene:Os03g0400200	Os03g0400200	gene:Os03g0400200_1	-0.783728	-1.72157	0.0341606	26.9842	33.1299	40.0074	21.3579	19.8551	17.1353
gene:Os06g0634000	Os06g0634000	gene:Os06g0634000_1	1.12463	2.18046	0.0341606	4.18025	2.45113	5.61372	8.80982	9.2084	8.78652
gene:Os05g0252100	Os05g0252100	gene:Os05g0252100_1	-0.948202	-1.92947	0.0344957	6.18153	4.28527	5.5008	2.97272	2.35057	2.97373
gene:Os02g0794700	Os02g0794700	gene:Os02g0794700_1	-0.790366	-1.72951	0.0347088	61.0856	44.1214	47.5724	40.457	30.4829	17.409
gene:Os04g0463000	Os04g0463000	gene:Os04g0463000_1	-0.719462	-1.64657	0.0347455	12.0339	12.0999	13.411	9.193	7.23517	6.42984
gene:Os03g0819400	Os03g0819400	gene:Os03g0819400_1	0.827771	1.77494	0.0348281	9.02446	5.69763	9.01006	13.4086	13.6276	15.2591
gene:Os08g0475100	Os08g0475100	gene:Os08g0475100_1	-0.854449	-1.80807	0.0352498	14.2888	15.3305	8.41574	7.32258	5.9262	7.81319
gene:Os08g0267300	Os08g0267300	gene:Os08g0267300_1	1.16641	2.24452	0.0355593	1.52612	1.88947	1.81091	4.115	3.54601	4.11665
OsWNK9	Os12g0162100	OsWNK9_1	-0.628832	-1.54631	0.0356125	73.3226	110.431	95.0871	62.9404	62.3695	55.4457
gene:Os01g0175100	Os01g0175100	gene:Os01g0175100_1	0.693109	1.61676	0.0356125	24.5048	19.8749	18.0404	33.856	32.9706	34.4443
OsCCR10	Os02g0811800	OsCCR10_1	2.40998	5.31466	0.0357624	0.259777	0.0444936	0.229279	0.606772	1.32693	0.923376
d35	Os06g0570100	d35_1	-0.593816	-1.50923	0.0357624	35.971	34.3434	38.6774	23.038	22.7508	26.7012
OsPKS16	Os10g0158400	OsPKS16_1	-3.80702	-13.9968	0.0357624	0.470759	0.234776	0.567569	0	0.0545939	0.0264081
gene:Os05g0410601	Os05g0410601	gene:Os05g0410601_1	3.18663	9.10481	0.0357624	0	0.249412	0	0.322017	1.30494	0.718627
OsXrn3	Os01g0872700	OsXrn3_3	0.815855	1.76034	0.0357624	3.51878	4.89765	4.93671	4.72751	9.35357	9.57686
gene:Os01g0134900	Os01g0134900	gene:Os01g0134900_1	-0.601668	-1.51747	0.0357624	20.8632	22.835	22.8018	14.3489	12.8431	16.7899
OsRLCK168	Os04g0655300	OsRLCK168_1	0.625279	1.54251	0.0362107	8.70836	11.611	11.822	15.8078	18.5287	15.4212
gene:Os01g0127600	Os01g0127600	gene:Os01g0127600_1	0.779365	1.71638	0.0370076	705.606	366.057	799.848	843.753	1166.22	1229.43
OsLLA8	Os10g0191100	OsLLA8_1	-2.21627	-4.6469	0.0370076	1.01096	1.4121	1.72985	0.275594	0.206182	0.398937
gene:Os05g0142100	Os05g0142100	gene:Os05g0142100_1	-0.638587	-1.5568	0.0370076	56.4479	63.1684	52.7011	40.2225	36.0498	34.7694
OsABCC7	Os04g0588700	OsABCC7_1	-0.64009	-1.55843	0.0370076	5.95737	6.20591	5.47598	3.68242	3.6892	3.99305
gene:Os05g0318600	Os05g0318600	gene:Os05g0318600_1	1.05915	2.0837	0.0372234	0.681118	1.50451	1.13168	2.35191	2.63933	1.94117
gene:Os05g0113000	Os05g0113000	gene:Os05g0113000_2	-0.739811	-1.66996	0.0373742	16.8628	16.5482	16.6719	9.19385	11.7956	9.10586
gene:Os01g0609501	Os01g0609501	gene:Os01g0609501_1	3.60678	12.1829	0.0373742	0	0	0.207514	0.427721	0.900723	1.28416
gene:Os04g0394200	Os04g0394200	gene:Os04g0394200_2	0.729297	1.65783	0.0380745	14.9098	21.3363	22.8224	21.0234	36.5592	41.0075
gene:Os03g0740200	Os03g0740200	gene:Os03g0740200_1	-1.52143	-2.87076	0.038561	4.77319	3.34939	4.30835	1.44394	1.15228	1.71859
gene:Os05g0484800	Os05g0484800	gene:Os05g0484800_1	-0.821217	-1.7669	0.0389498	13.5203	13.1551	13.8655	8.52889	7.15669	7.31223
OsAAP11F	Os05g0424000	OsAAP11F_1	0.574631	1.4893	0.0390043	18.0321	19.6151	17.7211	26.3154	26.0093	30.451
OsCCR_2	Os08g0441500	OsCCR_2_1	-0.600176	-1.5159	0.0390043	257.283	260.596	222.608	184.118	154.022	151.192
gene:Os01g0507700	Os01g0507700	gene:Os01g0507700_1	-0.600953	-1.51672	0.0390128	63.4677	68.2069	57.1205	47.3794	39.2799	38.0649
gene:Os02g0193732	Os02g0193732	gene:Os02g0193732_1	-0.739918	-1.67008	0.0399176	62.5773	88.291	83.6972	58.1304	47.628	34.8933
gene:Os06g0199700	Os06g0199700	gene:Os06g0199700_1	-1.03886	-2.05461	0.0402369	16.8663	29.9957	41.4471	13.6777	16.3277	13.1994
gene:Os04g0660000	Os04g0660000	gene:Os04g0660000_1	-0.656727	-1.5765	0.0402369	48.7746	48.7641	44.6109	34.842	28.6321	26.9319
gene:Os06g0715500	Os06g0715500	gene:Os06g0715500_1	1.40129	2.64138	0.0408718	2.16722	1.43175	0.850129	4.53361	4.02295	3.24777
OsUMAMIT6	Os02g0703900	OsUMAMIT6_1	8.85859	464.195	0.0414885	0	0	0	0	1.82275	1.63067
gene:Os01g0839900	Os01g0839900	gene:Os01g0839900_1	0.623875	1.54101	0.0414885	32.8627	22.3293	27.4572	39.6614	41.2874	46.9764
gene:Os02g0131400	Os02g0131400	gene:Os02g0131400_1	0.760036	1.69353	0.0414885	26.0446	13.8814	19.4818	23.0789	35.0306	43.2039
OsHAK24	Os06g0270200	OsHAK24_1	-0.66257	-1.5829	0.041552	7.7555	8.99994	8.32066	5.52584	5.20742	5.17184
gene:Os01g0854000	Os01g0854000	gene:Os01g0854000_1	-0.663711	-1.58415	0.0423905	14.9715	17.1157	17.8308	9.17184	9.53699	12.9483
BRD2	Os10g0397400	BRD2_1	0.665073	1.58565	0.0423905	193.799	124.803	176.22	204.953	287.725	296.921
gene:Os02g0175900	Os02g0175900	gene:Os02g0175900_1	-0.966662	-1.95431	0.0423905	4.60152	7.81068	7.8906	3.64636	3.35915	3.41536
OsPR5_2	Os03g0661600	OsPR5_2_1	1.22469	2.33705	0.0423905	3.5289	12.8347	7.24938	22.8643	21.779	10.4471
OsLAX3	Os05g0447200	OsLAX3_1	-0.891761	-1.85544	0.0423905	8.84723	8.51581	5.19713	3.98188	3.0567	5.14581
gene:Os03g0429800	Os03g0429800	gene:Os03g0429800_1	2.69918	6.49432	0.042578	0.28334	0.129849	0	0.128647	1.25308	1.32912
gene:Os10g0172100	Os10g0172100	gene:Os10g0172100_1	-0.777141	-1.71373	0.0429665	9.79506	12.1819	10.8334	6.09046	6.88898	6.24484
gene:Os01g0369950	Os01g0369950	gene:Os01g0369950_1	-1.08003	-2.11408	0.0432824	5.64766	7.8131	4.90867	2.93402	2.8631	2.92376
gene:Os06g0130800	Os06g0130800	gene:Os06g0130800_1	-0.607678	-1.5238	0.0434487	637.907	578.718	509.478	425.779	382.071	326.647
OsMC8	Os03g0389100	OsMC8_1	-1.0935	-2.13391	0.0434621	6.88284	6.81998	3.35489	2.34278	2.91492	2.74707
OsMPG1	Os01g0847200	OsMPG1_1	0.992246	1.98928	0.0434621	4.42808	2.48384	4.01679	6.22561	6.05141	9.59732
gene:Os03g0326000	Os03g0326000	gene:Os03g0326000_1	0.798575	1.73938	0.043567	9.20876	10.0716	10.4389	21.3235	17.078	13.3961
gene:Os01g0743100	Os01g0743100	gene:Os01g0743100_1	-0.708785	-1.63443	0.043567	15.2757	24.9181	20.7037	13.5472	13.6937	10.0853
gene:Os11g0644700	Os11g0644700	gene:Os11g0644700_1	-1.00836	-2.01162	0.043567	14.3448	9.29022	11.7991	6.60046	4.86071	6.19867
SSIVA	Os01g0720600	SSIVA_2	4.11785	17.3619	0.0435892	0.0481325	0	0	0	0.180296	0.725242
gene:Os01g0300200	Os01g0300200	gene:Os01g0300200_1	1.06658	2.09447	0.043632	2.2122	1.2058	1.51587	3.20352	3.12698	4.04682
gene:Os01g0937012	Os01g0937012	gene:Os01g0937012_1	3.92598	15.1998	0.0446338	0.149035	0	0	1.17821	0	1.25072
gene:Os02g0628200	Os02g0628200	gene:Os02g0628200_2	-1.1586	-2.2324	0.0454573	26.8155	11.563	7.43543	6.9047	8.06649	5.55272
HKT1	Os06g0701700	HKT1_1	-0.802592	-1.74423	0.0458197	11.4582	22.1092	18.5306	11.2136	10.7128	7.98856
gene:Os03g0332533	Os03g0332533	gene:Os03g0332533_1	-0.687244	-1.6102	0.0458197	29.1854	42.1499	35.6884	26.3957	22.9219	17.2297
gene:Os03g0129800	Os03g0129800	gene:Os03g0129800_1	1.05155	2.07276	0.0459634	2.38011	4.08115	3.28872	7.02964	7.64485	5.6107
gene:Os01g0934300	Os01g0934300	gene:Os01g0934300_2	1.87814	3.676	0.046177	0.168653	0.222424	0.121288	0.277771	0.786911	0.847066
OsCIPK07	Os03g0634400	OsCIPK07_1	-0.570117	-1.48464	0.0461972	41.0115	48.4684	38.752	30.733	29.6796	26.1506
HTD1	Os04g0550600	HTD1_1	-0.810836	-1.75423	0.0461972	6.02656	6.04599	6.26232	3.11231	3.28917	4.05876
OsGL1-11	Os11g0707600	OsGL1-11_2	0.729561	1.65813	0.0466367	9.39678	11.1684	13.705	14.869	23.5755	18.6761
gene:Os11g0303300	Os11g0303300	gene:Os11g0303300_1	-1.66978	-3.18167	0.0470675	1.14364	2.04693	1.69631	0.621579	0.479117	0.436251
gene:Os12g0173125	Os12g0173125	gene:Os12g0173125_1	-3.58831	-12.0279	0.0472323	0.811128	0.30564	0.262498	0	0.106609	0
gene:Os02g0709600	Os02g0709600	gene:Os02g0709600_1	-0.76506	-1.69944	0.0472323	12.7396	12.7692	10.6482	6.80874	5.76612	8.76983
gene:Os12g0586300	Os12g0586300	gene:Os12g0586300_1	-0.575338	-1.49003	0.0472323	31.7288	30.4602	35.421	21.2241	20.7817	23.7239
gene:Os06g0678800	Os06g0678800	gene:Os06g0678800_1	0.665445	1.58606	0.0476907	32.9136	21.1836	36.6051	37.9982	53.3114	53.5875
gene:Os09g0484200	Os09g0484200	gene:Os09g0484200_1	-0.646191	-1.56503	0.0480874	1852.3	2297.39	2765.44	1735.12	1238.62	1461.94
OsYSL13	Os04g0524500	OsYSL13_1	0.654281	1.57383	0.0480874	7.67995	9.68237	8.33785	14.3986	14.8167	11.3388
gene:Os02g0711400	Os02g0711400	gene:Os02g0711400_1	-0.764826	-1.69916	0.0497564	16.3885	18.3789	16.229	9.1258	10.428	10.5846
gene:Os03g0734300	Os03g0734300	gene:Os03g0734300_1	0.757779	1.69089	0.0497564	23.4287	20.484	18.6391	43.2658	32.91	29.8136
GRF10	Os02g0678800	GRF10_1	0.999491	1.99929	0.0497564	4.45546	4.30568	5.26202	11.3868	8.93533	7.76529
gene:Os05g0541301	Os05g0541301	gene:Os05g0541301_1	-1.51158	-2.85123	0.0500533	5.44842	4.297	4.16886	1.87819	1.62372	1.38959
gene:Os07g0442900	Os07g0442900	gene:Os07g0442900_1	-0.640951	-1.55936	0.0501498	171.544	261.237	237.832	159.978	155.215	115.684
OsBLH6	Os03g0165300	OsBLH6_2	-1.04689	-2.06606	0.0511838	5.32191	4.35369	5.24649	1.66077	1.63154	3.98247
gene:Os08g0116632	Os08g0116632	gene:Os08g0116632_1	-2.87781	-7.35034	0.0514684	0.40044	1.41459	2.53782	0.197857	0	0.381878
OsProDH	Os10g0550900	OsProDH_1	-0.791861	-1.73131	0.0525259	8.36754	6.44758	6.84256	3.98198	4.3902	4.1737
gene:Os06g0223700	Os06g0223700	gene:Os06g0223700_1	-0.569676	-1.48419	0.0526302	55.3913	48.5013	47.637	35.6033	32.261	34.5504
gene:Os06g0232000	Os06g0232000	gene:Os06g0232000_3	0.658517	1.57846	0.0532369	10.9371	13.0609	8.48206	15.7677	17.5632	18.1081
prx22	Os01g0963000	prx22_1	8.38335	333.919	0.0532369	0	0	0	1.67404	1.08675	0.564145
gene:Os06g0168700	Os06g0168700	gene:Os06g0168700_1	-1.54212	-2.91222	0.0532369	10.4167	5.59358	33.0517	5.02953	2.90988	9.15725
gene:Os07g0647200	Os07g0647200	gene:Os07g0647200_1	-0.709922	-1.63572	0.0532369	9.81725	13.8081	13.6404	7.42135	7.75968	7.67958
gene:Os02g0194100	Os02g0194100	gene:Os02g0194100_1	0.561096	1.47539	0.0532369	54.8936	54.0019	61.8198	81.253	84.5496	87.0537
OsPIP2_7	Os07g0448400	OsPIP2_7_1	-0.937742	-1.91553	0.0532369	25.1699	24.9667	15.0443	14.8798	8.43467	10.7034
gene:Os02g0601750	Os02g0601750	gene:Os02g0601750_1	8.36182	328.972	0.0532369	0	0	0	0.628005	0.666861	1.21209
gene:Os04g0628400	Os04g0628400	gene:Os04g0628400_2	2.24567	4.74258	0.0532369	1.09836	0.449407	0	2.11599	1.50923	3.73485
gene:Os06g0296700	Os06g0296700	gene:Os06g0296700_1	-1.00051	-2.0007	0.0532369	2.71825	2.91661	2.5904	1.60207	1.40584	1.12757
gene:Os06g0325950	Os06g0325950	gene:Os06g0325950_1	-2.97753	-7.87639	0.0533112	0.553504	1.10076	0.619198	0	0.282911	0
PRX41	Os03g0339300	PRX41_2	2.20722	4.61786	0.0533931	0.10815	0.22923	0.291664	0.828275	0.879521	1.21186
gene:Os04g0491200	Os04g0491200	gene:Os04g0491200_1	0.748166	1.67966	0.0535182	4.20498	5.96642	5.6089	8.51762	10.4228	7.65406
gene:Os12g0454701	Os12g0454701	gene:Os12g0454701_1	-1.46084	-2.75268	0.0539749	18.4269	11.7118	6.78559	2.12078	5.54411	5.78702
gene:Os08g0203300	Os08g0203300	gene:Os08g0203300_1	-0.720036	-1.64722	0.0540999	4.15072	6.79931	7.1703	3.90095	3.57653	3.56156
gene:Os12g0164450	Os12g0164450	gene:Os12g0164450_1	-0.644754	-1.56347	0.054963	13.7178	12.6982	10.7833	7.71875	8.04082	8.12977
gene:Os01g0916000	Os01g0916000	gene:Os01g0916000_1	-0.622755	-1.53981	0.0555231	79.4121	110.868	134.027	72.1664	73.8702	65.5152
OsGUT1	Os10g0180000	OsGUT1_2	-0.711933	-1.638	0.0560885	54.0589	35.2086	31.6691	33.0959	20.52	20.2318
gene:Os03g0432000	Os03g0432000	gene:Os03g0432000_1	2.38399	5.21979	0.0561101	0.138645	0.348284	0.149561	1.18741	1.41224	0.881455
gene:Os08g0478700	Os08g0478700	gene:Os08g0478700_1	-0.546232	-1.46027	0.0561101	175.023	192.979	163.499	131.973	124.437	108.335
CTB4a	Os04g0132500	CTB4a_1	0.941232	1.92017	0.0566073	2.44733	1.34549	2.12643	2.35241	4.24853	4.85097
OsUGT707A5	Os07g0503300	OsUGT707A5_2	0.604585	1.52054	0.0566073	14.7656	13.9287	18.8063	25.7211	22.164	24.6275
gene:Os09g0541900	Os09g0541900	gene:Os09g0541900_2	1.04762	2.06712	0.0570084	2.50105	7.01498	5.92337	7.78628	9.12012	15.2074
OsFbox084	Os02g0316200	OsFbox084_1	8.72898	424.31	0.0573145	0	0	0	3.32238	0	0.170998
gene:Os07g0531200	Os07g0531200	gene:Os07g0531200_1	-2.56181	-5.90449	0.0583791	0.433657	1.81974	1.23329	0.350623	0.116584	0.112788
gene:Os02g0182300	Os02g0182300	gene:Os02g0182300_1	0.712653	1.63881	0.0589338	10.5524	17.9314	14.7507	25.2818	26.0217	19.7059
gene:Os01g0653800	Os01g0653800	gene:Os01g0653800_2	0.651327	1.57061	0.0589338	6.64392	6.80826	6.86987	8.7914	11.0218	12.2392
gene:Os05g0179450	Os05g0179450	gene:Os05g0179450_1	8.57854	382.293	0.0590394	0	0	0	0	3.32831	1.21507
ODCa	Os09g0543400	ODCa_1	-0.707059	-1.63247	0.0594784	21.9528	25.4118	38.9335	15.5743	15.7976	21.873
gene:Os04g0523600	Os04g0523600	gene:Os04g0523600_1	-0.651811	-1.57114	0.059921	14.0446	13.1742	11.1702	8.78208	7.11771	8.60743
prx60	Os04g0688200	prx60_1	0.625231	1.54246	0.059921	33.4623	21.8547	35.205	40.9738	55.4948	43.9474
OSH15	Os07g0129700	OSH15_1	-0.640067	-1.5584	0.059921	16.454	13.4024	14.943	9.58913	10.2815	8.96326
OsTIP2_1	Os02g0658100	OsTIP2_1_1	-0.589831	-1.50507	0.0617994	897.816	845.576	940.841	698.241	501.365	589.392
gene:Os01g0739500	Os01g0739500	gene:Os01g0739500_1	0.636052	1.55407	0.0619931	12.5391	15.4465	15.0177	22.3993	20.3153	24.3449
gene:Os04g0686800	Os04g0686800	gene:Os04g0686800_1	-0.57281	-1.48742	0.0629327	39.8161	50.5324	39.6444	26.102	28.2872	33.3058
OsPKS17	Os10g0162856	OsPKS17_1	-3.57891	-11.9498	0.0633175	0.158238	0.49688	0.369844	0.0260619	0.0519942	0
gene:Os10g0577400	Os10g0577400	gene:Os10g0577400_1	0.711496	1.6375	0.0645206	6.7874	6.03997	7.1597	9.75159	10.8137	12.229
gene:Os04g0636000	Os04g0636000	gene:Os04g0636000_1	-2.85486	-7.23432	0.065098	0.549844	0.0388473	0.593136	0.0271678	0.0677507	0.0655446
gene:Os05g0246450	Os05g0246450	gene:Os05g0246450_1	-2.84437	-7.18193	0.0651217	2.43929	1.59083	1.41688	0.370848	0.369926	0
OsATL7	Os01g0825800	OsATL7_1	-0.8483	-1.80038	0.0653499	8.73073	5.82111	7.70116	4.18663	3.9455	4.26346
gene:Os01g0216951	Os01g0216951	gene:Os01g0216951_1	2.31496	4.97589	0.0656277	0.748692	0.19235	0.0734219	1.68149	2.54952	0.876257
gene:Os07g0587450	Os07g0587450	gene:Os07g0587450_1	8.45592	351.144	0.0672662	0	0	0	0	1.86298	1.35759
gene:Os01g0342900	Os01g0342900	gene:Os01g0342900_1	1.97023	3.91831	0.0680618	0.118757	0.143835	0.457526	0.603543	0.836172	1.40756
gene:Os10g0412700	Os10g0412700	gene:Os10g0412700_1	-0.634107	-1.55198	0.0687421	29.3593	23.2885	22.6589	15.9722	14.0502	18.6656
gene:Os08g0116400	Os08g0116400	gene:Os08g0116400_1	-0.911056	-1.88042	0.0698968	16.5847	13.073	17.6446	12.9817	6.51684	5.67961
gene:Os07g0672600	Os07g0672600	gene:Os07g0672600_1	0.992485	1.98961	0.0699257	3.47358	4.36291	4.83996	8.43844	8.88115	7.93635
PT9	Os06g0324800	PT9_1	0.560601	1.47488	0.0699257	20.1236	21.6385	26.2191	31.7402	34.274	34.6745
OsSigP1	Os02g0827900	OsSigP1_3	-4.98371	-31.6406	0.0699257	0.193999	2.13209	0.418546	0.0639031	0	0
gene:Os03g0123800	Os03g0123800	gene:Os03g0123800_1	0.653251	1.57271	0.0705509	12.6442	15.7647	15.445	26.8582	24.317	17.9394
gene:Os02g0572600	Os02g0572600	gene:Os02g0572600_1	-0.605037	-1.52102	0.0707236	123.272	197.011	181.653	117.268	107.536	106.142
OsGSTF1	Os01g0371200	OsGSTF1_1	-0.953983	-1.93721	0.0708826	8.47846	8.11999	10.3274	5.48088	5.0842	3.36894
gene:Os04g0659000	Os04g0659000	gene:Os04g0659000_1	-0.993618	-1.99117	0.0709174	13.2289	18.6929	17.4969	11.6519	7.31394	5.86906
D10	Os01g0746400	D10_1	-0.751718	-1.6838	0.0711029	10.3214	9.8743	13.1486	5.4173	5.62158	8.88548
ACO7	Os01g0580500	ACO7_1	-1.41381	-2.66439	0.0715512	4.61513	2.51556	3.72605	0.975238	1.20171	1.90996
gene:Os10g0510200	Os10g0510200	gene:Os10g0510200_1	1.73881	3.3376	0.0719206	0.512504	0.742752	0.510328	1.44145	1.90421	2.63172
gene:Os04g0609500	Os04g0609500	gene:Os04g0609500_1	-0.784791	-1.72284	0.0720129	13.8792	9.99812	7.56369	6.57295	5.82284	5.88513
gene:Os04g0418800	Os04g0418800	gene:Os04g0418800_2	0.591161	1.50646	0.0720995	280.629	233.272	181.144	314.216	368.693	366.935
gene:Os01g0680600	Os01g0680600	gene:Os01g0680600_2	8.3892	335.275	0.0720995	0	0	0	0	1.68041	2.68737
OsRLCK53	Os01g0929200	OsRLCK53_1	-0.597605	-1.5132	0.0720995	19.5119	21.1442	26.0819	16.2075	14.4593	13.5941
gene:Os01g0896200	Os01g0896200	gene:Os01g0896200_1	-0.57887	-1.49368	0.0722349	71.1323	50.3173	48.0789	39.2167	33.9337	40.6845
gene:Os06g0697600	Os06g0697600	gene:Os06g0697600_1	0.72635	1.65445	0.0729204	6.22508	8.24058	4.63996	10.6712	12.5589	8.41152
OsbHLH076	Os02g0671300	OsbHLH076_1	-1.09647	-2.13831	0.0730863	4.97525	3.82554	3.05046	1.51278	1.5719	2.4737
gene:Os03g0130400	Os03g0130400	gene:Os03g0130400_2	8.71496	420.208	0.0734439	0	0	0	13.8936	0	0
OsABA8OX1	Os02g0703600	OsABA8OX1_1	0.623545	1.54066	0.0738578	8.7184	9.15426	10.5141	14.884	16.5744	12.4162
gene:Os04g0186450	Os04g0186450	gene:Os04g0186450_1	8.70711	417.928	0.0738578	0	0	0	0	0	4.0686
OsTLP11	Os05g0560400	OsTLP11_1	0.809776	1.75294	0.0738582	4.99913	4.73871	5.49385	9.32451	9.30134	8.10458
OsYSL12	Os04g0524600	OsYSL12_1	-0.571526	-1.48609	0.0738582	17.8072	27.8411	23.445	15.585	15.3392	15.7027
gene:Os02g0184200	Os02g0184200	gene:Os02g0184200_1	-0.700882	-1.6255	0.0738582	30.9836	26.804	22.2003	19.9719	16.5879	12.6864
OsbHLH028	Os05g0199800	OsbHLH028_1	1.47869	2.78696	0.0748124	0.557069	0.419816	0.673042	1.25513	1.8231	1.50874
gene:Os04g0618950	Os04g0618950	gene:Os04g0618950_1	-0.640964	-1.55937	0.0748124	17.8406	18.013	20.8968	12.7826	12.5968	11.114
RR6	Os04g0673300	RR6_1	-0.69059	-1.61394	0.0755019	16.8802	17.9172	18.4657	13.0561	9.40787	10.6238
gene:Os07g0253000	Os07g0253000	gene:Os07g0253000_1	-1.29203	-2.44872	0.0755113	5.79728	5.46116	6.78824	2.74202	2.14909	2.45714
gene:Os06g0218300	Os06g0218300	gene:Os06g0218300_1	0.699917	1.62441	0.0758998	4.76408	5.85704	6.35865	9.95435	9.85002	7.85444
gene:Os07g0630800	Os07g0630800	gene:Os07g0630800_4	-2.21186	-4.63272	0.0759606	0.722357	0.656172	1.00187	0.12747	0.254307	0.123013
gene:Os08g0532700	Os08g0532700	gene:Os08g0532700_1	-0.553879	-1.46803	0.0762071	34.8487	30.3011	37.3721	26.1058	20.7522	23.2195
gene:Os03g0181800	Os03g0181800	gene:Os03g0181800_2	-0.668499	-1.58942	0.0768844	16.6122	14.7854	13.5402	11.8214	8.99464	7.49433
gene:Os10g0361900	Os10g0361900	gene:Os10g0361900_1	2.47844	5.57294	0.0768844	0.199638	0.141047	0.215357	1.38098	0.787168	0.999517
prx62	Os04g0688500	prx62_1	-2.32234	-5.00143	0.0768844	0.521021	0.794648	1.15085	0.294213	0.146741	0.0473209
htpB	Os03g0143400	htpB_1	0.608543	1.52472	0.0769413	19.0078	11.4713	15.5534	21.1506	23.3678	26.0259
ONAC032	Os02g0810900	ONAC032_2	-0.612598	-1.52901	0.0769986	18.1254	23.3128	15.9807	12.5793	11.3392	13.73
gene:Os03g0669300	Os03g0669300	gene:Os03g0669300_2	8.36774	330.325	0.0773081	0	0	0	2.67668	0.750947	0
REM4.1	Os07g0569100	REM4.1_1	-0.553234	-1.46737	0.0773081	154.047	173.774	135.834	116.14	97.9514	102.423
gene:Os05g0459000	Os05g0459000	gene:Os05g0459000_1	0.793161	1.73287	0.0773438	2.5867	2.53045	2.83636	4.31179	5.08564	4.405
gene:Os02g0285700	Os02g0285700	gene:Os02g0285700_1	-0.869423	-1.82693	0.077573	2.18803	2.56658	3.10185	1.23436	1.21477	1.87075
gene:Os05g0512600	Os05g0512600	gene:Os05g0512600_1	0.641338	1.55978	0.0778112	105.48	57.5303	102.593	125.21	142.522	149.227
gene:Os04g0538300	Os04g0538300	gene:Os04g0538300_1	-1.76355	-3.39533	0.0780508	3.77931	6.30662	6.75597	1.814	1.06441	2.0595
OsImpbeta1	Os05g0353400	OsImpbeta1_1	0.638549	1.55676	0.0782349	8.36362	8.39231	10.4454	9.62266	15.1129	17.9069
OsGA20ox7	Os08g0560000	OsGA20ox7_1	-0.593696	-1.50911	0.0782349	23.3506	33.325	31.8576	17.6822	23.2082	17.985
gene:Os04g0462900	Os04g0462900	gene:Os04g0462900_3	0.56331	1.47766	0.0782349	39.3236	52.4077	48.4971	57.0924	77.1373	73.8734
gene:Os08g0335600	Os08g0335600	gene:Os08g0335600_1	-0.565134	-1.47952	0.079078	150.047	116.484	128.904	104.329	82.6263	80.9978
gene:Os06g0291100	Os06g0291100	gene:Os06g0291100_1	1.0601	2.08507	0.0795388	15.3234	7.16478	14.1167	22.6585	25.1381	28.9061
gene:Os02g0824900	Os02g0824900	gene:Os02g0824900_2	8.27953	310.732	0.0797642	0	0	0	1.07418	0	1.1662
OsSERL5	Os01g0171000	OsSERL5_2	-1.01554	-2.02166	0.0807059	3.1577	3.17859	5.19708	2.33587	1.52966	1.85842
gene:Os10g0535600	Os10g0535600	gene:Os10g0535600_1	0.777443	1.71409	0.0813957	6.88886	11.6074	9.61466	19.5454	15.7515	12.9697
ADL1	Os02g0709400	ADL1_2	1.04528	2.06376	0.081957	0.819138	1.49973	0.947768	1.15546	2.6503	2.97348
gene:Os03g0198500	Os03g0198500	gene:Os03g0198500_3	-0.757143	-1.69014	0.082273	20.8045	14.7336	23.499	15.6319	8.71804	10.6984
gene:Os05g0107101	Os05g0107101	gene:Os05g0107101_1	0.609401	1.52563	0.0825148	15.5207	15.5588	15.261	20.5971	26.1985	24.1666
OsIAA17	Os05g0230700	OsIAA17_1	-0.541245	-1.45523	0.0825148	115.247	107.037	104.006	81.9924	67.6152	75.2452
HSFB2C	Os09g0526600	HSFB2C_3	5.04964	33.1202	0.0828768	0	0	0.0260488	0.357938	0.761704	0
OsVQ13	Os03g0676400	OsVQ13_1	1.5184	2.86473	0.0828768	0.978137	0.921425	1.27729	3.71376	3.19706	2.20925
gene:Os02g0741800	Os02g0741800	gene:Os02g0741800_1	0.726576	1.65471	0.0828768	5.49922	3.71768	5.46111	6.96872	8.56171	8.86905
gene:Os04g0625000	Os04g0625000	gene:Os04g0625000_1	0.578207	1.49299	0.0828768	15.8133	12.0153	15.1421	16.9729	22.4075	25.1423
gene:Os06g0725700	Os06g0725700	gene:Os06g0725700_1	0.939027	1.91723	0.083338	4.97146	3.95714	5.27974	9.52092	8.62351	9.041
OsEXPA19	Os03g0156000	OsEXPA19_1	-2.50762	-5.68682	0.0837382	1.23581	1.16415	2.6186	0.610612	0.26104	0
OsJAR3	Os11g0186500	OsJAR3_1	-1.20737	-2.30917	0.0837382	2.02416	2.37061	4.30805	1.13529	1.31223	1.33906
OsBBX19	Os06g0298200	OsBBX19_1	8.23673	301.65	0.0841158	0	0	0	0.694391	1.04669	0
gene:Os04g0399300	Os04g0399300	gene:Os04g0399300_1	-0.682544	-1.60497	0.0845079	9.77037	10.6593	9.97628	5.39738	7.07853	6.53676
gene:Os08g0404500	Os08g0404500	gene:Os08g0404500_2	3.50754	11.373	0.0845079	0.105223	0	0	0.519906	0.587763	0.234139
Rpp17	Os01g0841700	Rpp17_1	0.886136	1.84822	0.0845079	5.10616	8.34046	9.5509	14.4896	15.7466	12.4194
OsLEA2	Os06g0110200	OsLEA2_1	3.89059	14.8315	0.0849811	0.123963	0	0	0.428751	0.672077	1.06395
OsCBSIMPDH1	Os03g0780500	OsCBSIMPDH1_1	0.588834	1.50403	0.0850876	7.36782	5.69249	6.01104	8.72481	9.82612	10.2383
OsTHI36	Os03g0699800	OsTHI36_1	0.659341	1.57936	0.0854385	36.7904	26.6512	38.0258	58.621	51.672	50.5334
CHI_2	Os12g0115700	CHI_2_1	-0.579218	-1.49404	0.0854385	49.2765	41.1549	34.8096	33.1626	25.7172	25.0592
prx69	Os05g0135200	prx69_1	0.53396	1.4479	0.0861213	54.4251	44.4831	59.0506	68.1249	81.2254	80.5363
OsWD40-198	Os12g0594000	OsWD40-198_1	-1.48269	-2.7947	0.0864693	1.18729	0.956572	0.707796	0.4477	0.277192	0.297962
OsPFPA4	Os09g0298100	OsPFPA4_1	0.994882	1.99292	0.086521	1.56714	1.93556	1.48391	4.04369	3.31273	2.62367
OsCslF9	Os07g0551600	OsCslF9_1	1.41976	2.6754	0.086521	0.525629	0.247577	0.643344	0.958942	1.37505	1.47487
OsMed5_1	Os05g0312000	OsMed5_1_1	0.627841	1.54525	0.086521	2.77028	3.82078	3.24432	4.85507	5.58228	4.81667
gene:Os04g0492450	Os04g0492450	gene:Os04g0492450_1	1.20968	2.31287	0.087642	4.58736	6.35498	2.61982	10.3998	12.4354	8.68511
OsAAP10B	Os12g0194900	OsAAP10B_1	-0.525901	-1.43983	0.0887874	30.029	29.4985	28.1327	21.2148	18.107	21.7526
gene:Os05g0576500	Os05g0576500	gene:Os05g0576500_2	2.80153	6.97179	0.0887874	0	0.257266	0	0.719672	0.68199	0.434068
gene:Os12g0135500	Os12g0135500	gene:Os12g0135500_1	-1.08007	-2.11413	0.0887874	3.77691	4.11603	4.97968	2.24428	1.75203	2.09518
Roc5(t)	Os02g0674800	Roc5(t)_1	0.603304	1.51919	0.0887874	5.10818	4.247	4.45359	6.56918	6.81892	7.65505
gene:Os11g0652900	Os11g0652900	gene:Os11g0652900_1	-1.28673	-2.43974	0.0887874	6.42483	6.35748	8.79441	3.20118	1.64984	4.01603
OsPLT1	Os04g0653600	OsPLT1_1	0.861032	1.81634	0.0888166	2.50512	2.14944	3.40808	3.92621	5.1433	5.64535
gene:Os07g0620300	Os07g0620300	gene:Os07g0620300_3	-0.910019	-1.87907	0.089609	7.20764	7.37224	11.3605	3.99094	3.00958	6.9104
Osppc	Os08g0366000	Osppc_1	0.783012	1.72072	0.0899395	3.19579	4.28241	3.88751	3.73402	7.53566	8.41115
ILI1	Os04g0641700	ILI1_1	1.04018	2.05649	0.0900412	10.2969	3.24717	7.77058	12.5336	15.1163	16.4784
gene:Os07g0170900	Os07g0170900	gene:Os07g0170900_1	-2.04672	-4.13166	0.0900412	0.36254	0.910721	0.763547	0.238842	0.136142	0.115245
gene:Os07g0179000	Os07g0179000	gene:Os07g0179000_2	3.7824	13.7599	0.0900412	0	0	0.0661157	0	0.317186	0.672164
gene:Os01g0878750	Os01g0878750	gene:Os01g0878750_1	-1.63052	-3.09625	0.0900412	2.12453	2.60176	0.773485	0.813542	0.549739	0.40521
gene:Os06g0352200	Os06g0352200	gene:Os06g0352200_1	-0.633695	-1.55153	0.0900412	17.0204	21.434	18.2964	14.618	11.1851	10.8493
OsC3H60	Os09g0491756	OsC3H60_2	-0.613992	-1.53049	0.0900412	64.0043	57.1024	42.7581	42.193	38.2375	26.6501
gene:Os07g0633400	Os07g0633400	gene:Os07g0633400_1	-1.1508	-2.22036	0.0900412	2.07127	3.01823	2.30417	1.48715	0.813506	1.03392
gene:Os09g0362800	Os09g0362800	gene:Os09g0362800_2	0.532178	1.44611	0.0900635	24.6149	32.941	25.6402	38.3262	43.0989	39.2161
gene:Os07g0562700	Os07g0562700	gene:Os07g0562700_2	-0.621019	-1.53796	0.0900635	47.0908	36.1073	27.1713	22.9708	24.0629	24.8964
gene:Os01g0114150	Os01g0114150	gene:Os01g0114150_1	2.77515	6.84546	0.0901112	0	0.180625	0	0.584227	0.267762	0.426659
gene:Os06g0691200	Os06g0691200	gene:Os06g0691200_1	0.615761	1.53237	0.0901112	54.8796	38.2723	68.6412	68.826	94.4156	86.4438
OsTHI6	Os06g0513943	OsTHI6_1	0.678555	1.60054	0.0903064	447.466	263.107	591.244	633.27	751.254	715.402
gene:Os01g0348800	Os01g0348800	gene:Os01g0348800_1	-3.81089	-14.0343	0.0903064	0.739057	0.589098	0.490614	0	0.0560401	0.0542153
gene:Os10g0454200	Os10g0454200	gene:Os10g0454200_1	0.590031	1.50528	0.0904137	773.047	493.159	529.392	808.227	924.288	981.65
gene:Os10g0456500	Os10g0456500	gene:Os10g0456500_1	1.8957	3.72103	0.091203	0.166204	0.14613	0.119527	0.394183	0.28398	0.950999
OsRLCK269	Os09g0375600	OsRLCK269_1	-0.622002	-1.53901	0.0913433	28.9087	24.4637	21.2251	19.102	14.5551	14.9056
NRT2.4	Os01g0547600	NRT2.4_1	-1.2929	-2.4502	0.0915213	2.21409	3.75063	2.53507	1.80411	0.899812	0.759383
BZIP23	Os02g0766700	BZIP23_1	-0.524258	-1.43819	0.0920494	26.4628	27	23.0114	19.26	16.5073	17.5649
gene:Os09g0503250	Os09g0503250	gene:Os09g0503250_1	-3.47288	-11.1031	0.0921547	0.772145	0.470655	0.391972	0	0	0.129945
Os3bglu8	Os03g0703100	Os3bglu8_3	1.29561	2.4548	0.0921547	5.7931	0.862894	4.16615	7.82871	10.3717	8.57017
OsPFPA2	Os06g0326400	OsPFPA2_1	-0.634432	-1.55233	0.0937884	15.4036	12.2651	10.6865	7.59618	8.37028	8.82226
OsBURP17	Os11g0170900	OsBURP17_1	-1.02112	-2.0295	0.0937884	15.7203	14.6228	7.10285	4.09923	3.89433	10.5334
OsFbox319	Os06g0655500	OsFbox319_2	-0.687015	-1.60995	0.0937884	16.607	12.9093	13.5706	10.2415	7.63124	8.96051
gene:Os10g0509100	Os10g0509100	gene:Os10g0509100_2	0.515541	1.42953	0.0937884	32.7125	38.5687	33.8333	53.6155	53.3118	43.6779
gene:Os03g0360300	Os03g0360300	gene:Os03g0360300_1	-0.621026	-1.53797	0.0940693	29.6143	28.9419	21.7994	18.1434	18.3412	15.903
gene:Os12g0590500	Os12g0590500	gene:Os12g0590500_1	0.904905	1.87242	0.0941492	0.845714	0.604809	0.730796	0.905743	1.40543	1.79882
gene:Os04g0405500	Os04g0405500	gene:Os04g0405500_1	0.69256	1.61615	0.0947427	12.5065	9.64471	17.2973	18.1181	22.9174	23.1325
OSINV2	Os04g0535600	OSINV2_1	-0.536397	-1.45035	0.0949831	22.9429	31.9862	30.6805	20.1295	20.2153	18.8706
gene:Os05g0573700	Os05g0573700	gene:Os05g0573700_2	0.560801	1.47509	0.0949831	35.8555	30.6311	42.6081	42.2084	58.1739	61.5926
OsEnS-67	Os04g0510600	OsEnS-67_1	0.637863	1.55602	0.0952088	15.4075	20.2207	12.572	29.508	21.8083	23.7668
OsFbox482	Os09g0372900	OsFbox482_3	-7.96789	-250.365	0.0956999	0	0.97699	1.09446	0	0	0
gene:Os02g0714600	Os02g0714600	gene:Os02g0714600_1	0.719944	1.64712	0.0962719	5.32098	9.34569	6.92011	11.4009	11.6667	12.6147
gene:Os01g0775600	Os01g0775600	gene:Os01g0775600_2	-7.9533	-247.846	0.0974308	0	1.22733	1.40545	0	0	0
OsKCH2	Os04g0467901	OsKCH2_1	0.723804	1.65153	0.0975041	3.89563	2.48749	3.6933	4.26637	5.86901	6.60666
gene:Os02g0655300	Os02g0655300	gene:Os02g0655300_1	0.562129	1.47645	0.0975041	28.5897	21.1771	20.7769	34.111	35.6578	34.7263
OsDSR3	Os01g0975000	OsDSR3_1	-7.95889	-248.809	0.0976426	1.19228	0	0.97748	0	0	0
OsMT2b	Os05g0111300	OsMT2b_2	-2.13416	-4.38982	0.0978374	4.3076	2.49268	1.52679	1.03379	0.727919	0.117369
gene:Os01g0712700	Os01g0712700	gene:Os01g0712700_1	-0.521283	-1.43523	0.0978374	146.479	164.656	147.491	104.763	104.207	111.642
OsLAC9	Os01g0850800	OsLAC9_1	-0.758723	-1.69199	0.0978543	10.456	17.9899	16.9523	8.55956	11.852	6.49021
gene:Os03g0831100	Os03g0831100	gene:Os03g0831100_1	0.635206	1.55316	0.0986971	9.16075	6.77027	8.89057	10.5267	13.1591	15.0727
gene:Os06g0104400	Os06g0104400	gene:Os06g0104400_2	0.655735	1.57542	0.0989841	8.95971	12.4394	14.7508	15.5292	21.2014	20.5334
gene:Os02g0180400	Os02g0180400	gene:Os02g0180400_1	-0.900598	-1.86684	0.0989841	5.28899	8.43165	7.08057	3.77922	3.95698	3.44015
OsUGT707A5	Os07g0503300	OsUGT707A5_1	-0.673872	-1.59535	0.0992569	14.1048	16.94	10.317	6.61178	10.2792	9.10145
GLO4	Os07g0152900	GLO4_3	2.14783	4.43161	0.0993615	1.41835	0.409454	0	2.50934	2.93156	2.68339
gene:Os01g0235632	Os01g0235632	gene:Os01g0235632_1	1.15343	2.22442	0.0993615	0.662379	0.873565	1.04322	2.38261	1.2014	2.17296
gene:Os05g0386000	Os05g0386000	gene:Os05g0386000_3	7.75291	215.704	0.0993615	0	0	0	0.353579	0.308613	0.234586
gene:Os06g0114400	Os06g0114400	gene:Os06g0114400_1	-2.84291	-7.17468	0.0993615	0.769093	0.767119	0.439225	0.0447069	0.178383	0.0431437
gene:Os03g0125900	Os03g0125900	gene:Os03g0125900_1	0.735169	1.66459	0.0993615	7.23256	8.40509	6.41661	12.5911	12.3933	12.0219
gene:Os10g0501500	Os10g0501500	gene:Os10g0501500_1	-0.516017	-1.43	0.100156	182.139	177.811	159.966	124.462	116.414	123.792
gene:Os09g0367900	Os09g0367900	gene:Os09g0367900_2	-0.523241	-1.43718	0.100156	83.2578	89.328	81.2888	59.5732	52.4387	65.2202
gene:Os08g0120600	Os08g0120600	gene:Os08g0120600_1	0.692971	1.61661	0.100237	6.88709	9.08749	8.56219	15.9285	13.3371	10.4806
gene:Os03g0652050	Os03g0652050	gene:Os03g0652050_1	2.15156	4.44307	0.100337	0.0508519	0.119759	0.0685697	0.276385	0.526333	0.290968
gene:Os01g0176800	Os01g0176800	gene:Os01g0176800_1	0.624483	1.54166	0.100784	5.99457	4.45297	5.274	6.64901	8.41744	9.2885
gene:Os06g0573900	Os06g0573900	gene:Os06g0573900_1	-2.30294	-4.93464	0.100784	1.26591	0.844695	1.53628	0.156371	0.155983	0.402409
prx32	Os02g0833900	prx32_3	0.629062	1.54656	0.101424	28.1452	16.2287	30.5512	34.2516	39.8657	42.5419
prx127	Os10g0536600	prx127_1	-1.09382	-2.13439	0.101424	16.2027	23.665	23.7321	8.37297	11.7223	9.78129
gene:Os04g0532100	Os04g0532100	gene:Os04g0532100_1	-0.531511	-1.44544	0.101914	32.6816	31.4108	30.7288	23.3218	21.4408	21.0586
OsHyPRP04	Os03g0103200	OsHyPRP04_1	0.536218	1.45017	0.101919	1296.06	1287.19	1167.61	1952.64	1624.67	1876.58
OsHCT3	Os06g0184900	OsHCT3_1	-1.50004	-2.82851	0.10207	1.85548	2.54632	2.14983	1.1092	0.83548	0.37137
gene:Os06g0686600	Os06g0686600	gene:Os06g0686600_1	-0.510226	-1.42427	0.10309	112.309	105.295	98.7449	80.8755	68.1788	73.6786
UGT_7	Os06g0289900	UGT_7_1	0.718383	1.64534	0.103191	6.23796	4.11158	5.27079	6.71781	9.42344	9.68753
OsbHLH150	Os12g0160400	OsbHLH150_1	0.510369	1.42441	0.104345	12.3882	11.8266	11.7043	15.5593	17.5081	18.276
gene:Os05g0395000	Os05g0395000	gene:Os05g0395000_2	0.610533	1.52682	0.10463	6.86755	5.52153	6.35733	8.75933	9.85535	10.0827
AST	Os02g0797500	AST_1	0.603673	1.51958	0.10463	7.38704	9.5097	12.0822	14.0354	15.2898	14.9149
gene:Os05g0393400	Os05g0393400	gene:Os05g0393400_2	1.98042	3.94607	0.10463	1.16551	1.24573	0	3.25593	3.31412	2.92834
gene:Os01g0866000	Os01g0866000	gene:Os01g0866000_1	-0.5144	-1.4284	0.10463	58.9067	59.0892	52.3729	42.5699	36.0565	41.0114
gene:Os10g0546100	Os10g0546100	gene:Os10g0546100_1	-0.712406	-1.63853	0.104676	27.2487	38.3571	52.1446	27.6715	21.4008	23.1124
OsMYB58/63	Os04g0594100	OsMYB58/63_1	-0.501063	-1.41526	0.104676	27.4744	31.7339	27.2376	20.9486	19.862	20.4963
gene:Os08g0503700	Os08g0503700	gene:Os08g0503700_1	-2.41026	-5.3157	0.104838	3.16141	2.03122	2.64081	1.36179	0.0958874	0
OsAT4	Os01g0291500	OsAT4_2	-0.537898	-1.45186	0.10491	168.687	219.947	217.952	135.586	135.249	148.62
gene:Os01g0673500	Os01g0673500	gene:Os01g0673500_3	-8.21898	-297.96	0.10644	0	0	2.27666	0	0	0
OsFbox340	Os07g0153400	OsFbox340_1	-0.510174	-1.42422	0.107391	77.4764	80.8956	73.1268	57.0982	53.4822	52.4705
gene:Os12g0605500	Os12g0605500	gene:Os12g0605500_1	0.620412	1.53731	0.107752	9.79785	6.29884	8.67756	9.92821	12.5913	15.8066
GL3.2	Os03g0417700	GL3.2_1	-0.613177	-1.52962	0.108983	9.22014	12.4158	12.2494	7.3658	7.82585	7.0342
OsGH9C1	Os04g0674800	OsGH9C1_1	-0.727421	-1.65568	0.109637	9.28173	14.9035	19.5737	9.32533	8.38569	8.85149
gene:Os01g0706850	Os01g0706850	gene:Os01g0706850_1	-0.630901	-1.54853	0.109943	45.9307	33.9494	39.8959	30.8817	24.8427	21.8107
gene:Os10g0458900	Os10g0458900	gene:Os10g0458900_1	1.10232	2.147	0.109943	2.93485	1.19094	1.63167	3.94876	4.09472	4.37045
OsABCI6	Os01g0770500	OsABCI6_2	-3.6931	-12.934	0.110405	1.03739	0.879522	0	0	0.136347	0
BIP110	Os06g0184300	BIP110_2	0.931145	1.90679	0.110405	4.84768	8.32139	11.5772	8.02405	22.0213	17.5545
gene:Os09g0272000	Os09g0272000	gene:Os09g0272000_1	-0.523483	-1.43742	0.110541	164.908	189.202	157.897	129.116	118.125	109.672
gene:Os01g0895100	Os01g0895100	gene:Os01g0895100_2	2.82208	7.07182	0.110975	0.354258	0	0	0.775173	0.424038	1.37548
PI21	Os04g0401000	PI21_1	-0.916277	-1.88724	0.111824	8.24338	7.57403	6.45014	3.4707	5.23603	3.1279
OsLAC	Os05g0458600	OsLAC_1	2.62146	6.15373	0.112002	0	0.164653	0.0171408	0.549579	0.234948	0.37883
OsbHLH077	Os07g0471900	OsbHLH077_1	-0.821837	-1.76766	0.112067	7.96238	8.29027	7.34611	3.4942	4.20844	5.69497
IPD3	Os06g0115600	IPD3_1	0.616206	1.53284	0.112067	6.50732	9.99779	9.12976	13.2438	12.9246	13.261
gene:Os01g0771000	Os01g0771000	gene:Os01g0771000_1	-0.923886	-1.89722	0.112067	8.09668	8.51556	10.1373	6.29809	4.96825	2.85288
OsDDM1b	Os03g0722400	OsDDM1b_1	0.642921	1.56149	0.112668	6.40084	3.89313	5.34035	6.9934	7.68545	9.86853
gene:Os06g0676700	Os06g0676700	gene:Os06g0676700_1	2.06436	4.18247	0.112668	0	0.461615	0.554395	0.9803	1.97929	1.33355
OsFAD2	Os02g0716500	OsFAD2_3	0.571253	1.48581	0.112807	92.2006	78.6872	111.691	108.928	154.22	159.567
gene:Os04g0659200	Os04g0659200	gene:Os04g0659200_1	-0.590048	-1.5053	0.113109	8.58789	11.2765	10.9769	7.25859	5.98843	7.30763
OsMT2d	Os01g0149200	OsMT2d_1	-0.68416	-1.60677	0.113485	6.47315	6.24778	3.49141	3.23334	3.30376	3.56724
Orysa_18	Os08g0538700	Orysa_18_1	8.22529	299.268	0.11475	0	0	0	1.06459	0	0
ACA11	Os04g0605500	ACA11_3	-7.97227	-251.126	0.115151	0	0.874727	0.0206531	0	0	0
gene:Os03g0663600	Os03g0663600	gene:Os03g0663600_1	1.46851	2.76737	0.115151	1.90765	2.59574	2.01212	11.1852	2.54906	4.28529
gene:Os01g0316600	Os01g0316600	gene:Os01g0316600_1	-0.680441	-1.60263	0.115151	8.79572	9.68637	6.70256	5.81524	5.52309	4.40296
gene:Os02g0626532	Os02g0626532	gene:Os02g0626532_1	-0.681905	-1.60426	0.115151	4.59554	6.64049	5.48381	3.75093	3.35409	3.34829
OsWRKY9	Os01g0289600	OsWRKY9_1	0.603251	1.51914	0.115151	9.51561	12.9848	10.4408	15.4483	18.8135	15.9712
OsDREPP2	Os02g0285300	OsDREPP2_1	-0.56562	-1.48002	0.115151	203.451	139.032	211.616	137.458	112.326	126.406
gene:Os05g0116000	Os05g0116000	gene:Os05g0116000_1	-0.523212	-1.43715	0.115344	105.455	111.435	105.204	85.2543	73.3048	66.0443
gene:Os03g0833100	Os03g0833100	gene:Os03g0833100_1	0.846171	1.79772	0.115586	4.76821	4.02386	5.53655	8.76945	8.16013	8.7786
OsPYL/RCAR6	Os05g0473000	OsPYL/RCAR6_1	0.912241	1.88197	0.115586	2.3657	4.19229	3.0573	5.7403	7.11136	5.31621
OsUGT706F1	Os01g0734800	OsUGT706F1_1	0.599793	1.5155	0.115586	9.44385	8.6416	7.08327	12.4623	14.0876	11.7319
gene:Os05g0200100	Os05g0200100	gene:Os05g0200100_1	3.10062	8.57786	0.115586	0.104688	0.0986185	0	1.3104	0.412783	0.133114
OsalphaCA2	Os04g0412500	OsalphaCA2_1	-1.17791	-2.26249	0.115586	5.06904	6.09707	2.8731	2.83007	1.86321	1.50211
OsCPD2	Os12g0139300	OsCPD2_1	0.606698	1.52277	0.115586	6.90989	6.83563	8.13913	9.22494	11.5926	12.6469
gene:Os04g0119500	Os04g0119500	gene:Os04g0119500_2	-0.55943	-1.47369	0.115786	22.807	21.3849	19.2981	15.0602	13.4766	14.6953
OsASNase2	Os04g0650700	OsASNase2_1	1.22568	2.33865	0.115865	0.466012	0.635385	0.846659	1.39366	1.78912	1.38001
gene:Os03g0219100	Os03g0219100	gene:Os03g0219100_1	-0.505632	-1.41975	0.115865	32.0256	34.4294	28.4428	23.7909	21.9724	21.2762
gene:Os01g0915900	Os01g0915900	gene:Os01g0915900_1	-0.559567	-1.47383	0.116363	113.561	165.357	181.505	105.94	108.56	99.1606
gene:Os12g0560500	Os12g0560500	gene:Os12g0560500_2	7.84467	229.87	0.116528	0	0	0	0.977258	1.35393	0
gene:Os01g0239700	Os01g0239700	gene:Os01g0239700_3	-0.658219	-1.57813	0.116846	22.8848	16.4432	16.3357	14.7132	10.558	10.0524
OsFbox179	Os04g0113000	OsFbox179_2	2.16967	4.49921	0.117286	0.297648	0.0764701	0.116758	0.561532	0.986907	0.696725
OsPS1-F	Os03g0778100	OsPS1-F_1	-0.753991	-1.68645	0.117286	21.1923	15.0625	10.7382	7.95187	9.50486	10.4854
gene:Os04g0488600	Os04g0488600	gene:Os04g0488600_1	0.915519	1.88625	0.117286	4.15734	2.84007	2.77297	5.61361	6.56944	6.32526
gene:Os03g0152800	Os03g0152800	gene:Os03g0152800_1	0.830632	1.77846	0.117286	2.3042	2.67226	3.34731	2.83362	5.76419	6.31873
gene:Os08g0510500	Os08g0510500	gene:Os08g0510500_1	-1.18476	-2.27326	0.117962	5.81958	5.54518	4.44977	1.10171	1.64845	4.25274
RAD23_2	Os06g0264300	RAD23_2_1	0.992949	1.99025	0.117962	2.15006	1.8864	3.2289	5.45754	3.53235	5.52803
gene:Os02g0786450	Os02g0786450	gene:Os02g0786450_1	7.6731	204.095	0.117962	0	0	0	2.76487	0.41788	3.23418
OsEXPA16	Os06g0621900	OsEXPA16_1	-0.604396	-1.52034	0.118413	22.7926	21.2189	19.7083	15.5549	10.5299	15.9474
gene:Os03g0249700	Os03g0249700	gene:Os03g0249700_2	-0.546688	-1.46073	0.118413	79.2446	101.775	71.7518	63.9659	58.2042	51.0677
gene:Os04g0118400	Os04g0118400	gene:Os04g0118400_1	0.556637	1.47084	0.118413	8.78639	8.18314	8.98876	9.83093	13.6898	14.8587
gene:Os06g0304600	Os06g0304600	gene:Os06g0304600_2	-0.506923	-1.42102	0.118413	51.2215	48.8062	41.9617	37.0223	32.3072	30.7992
gene:Os02g0229800	Os02g0229800	gene:Os02g0229800_1	-0.988467	-1.98408	0.119082	7.46305	6.1561	6.84097	3.01877	3.12563	4.16701
OsABCB9	Os02g0190300	OsABCB9_1	0.765818	1.70033	0.119442	2.6462	5.88057	7.21684	7.83716	9.358	9.7422
gene:Os01g0876400	Os01g0876400	gene:Os01g0876400_4	8.14876	283.806	0.119459	0	0	0	0	1.68063	0
OsBIDK1	Os04g0634700	OsBIDK1_1	0.538243	1.4522	0.119538	11.9413	13.95	13.1455	17.3809	21.474	18.0403
DHFR_1	Os06g0651000	DHFR_1_1	0.596028	1.51155	0.119964	9.74717	11.4892	9.50052	17.0885	16.3876	13.1173
OsSNDP1	Os10g0122600	OsSNDP1_1	-0.656802	-1.57658	0.120271	6.68523	7.7607	9.32407	5.03817	4.75939	5.32888
gene:Os10g0200700	Os10g0200700	gene:Os10g0200700_1	-0.56261	-1.47694	0.120271	20.2352	17.2094	20.4886	13.9873	13.0853	12.2644
gene:Os10g0521400	Os10g0521400	gene:Os10g0521400_1	-0.53545	-1.44939	0.120271	24.0216	28.0355	24.3384	18.0419	18.0947	16.7741
ARGOS	Os11g0247000	ARGOS_2	0.520036	1.43399	0.120271	29.8575	37.0398	33.7592	51.444	47.9215	45.4045
gene:Os02g0193300	Os02g0193300	gene:Os02g0193300_1	1.16452	2.24158	0.120561	2.10324	2.49816	2.21952	5.06051	5.724	4.62195
gene:Os01g0593200	Os01g0593200	gene:Os01g0593200_1	-0.515595	-1.42958	0.120561	41.9134	40.4642	34.2611	29.0446	27.0991	25.6705
WRKY76	Os09g0417600	WRKY76_3	-3.42461	-10.7377	0.120561	0.73985	0.532965	0.234736	0	0	0.12451
XPV	Os01g0757800	XPV_1	-7.50427	-181.556	0.120561	0.265726	0.194693	0.525522	0	0	0
gene:Os01g0880350	Os01g0880350	gene:Os01g0880350_1	-7.59626	-193.51	0.120904	2.03073	0.278253	0.318635	0	0	0
gene:Os01g0644500	Os01g0644500	gene:Os01g0644500_1	-0.662088	-1.58237	0.120904	31.4817	35.3125	27.5184	14.0798	21.0832	24.6988
gene:Os06g0543500	Os06g0543500	gene:Os06g0543500_1	-5.20415	-36.8642	0.120904	0	1.33623	0	0	0.0263821	0
OsalphaCA7	Os08g0470700	OsalphaCA7_1	3.03957	8.22248	0.120921	0.0782181	0.294732	0	1.85508	1.2722	0.0372962
gene:Os10g0376200	Os10g0376200	gene:Os10g0376200_1	-0.52561	-1.43954	0.122414	37.3615	55.6607	43.5945	32.3443	32.9084	29.8494
gene:Os02g0532300	Os02g0532300	gene:Os02g0532300_2	0.620036	1.53691	0.122438	23.6148	38.9586	42.5358	58.8582	61.2103	41.9726
OsCPL1	Os04g0529500	OsCPL1_2	8.11773	277.767	0.122438	0	0	0	0.985633	0	0
gene:Os09g0249000	Os09g0249000	gene:Os09g0249000_1	-0.515955	-1.42994	0.123347	510.389	569.84	548.27	404.465	342.454	395.531
Os_F0670	Os01g0704300	Os_F0670_1	0.585956	1.50103	0.123392	11.9603	14.5938	11.0132	18.4767	19.1329	19.0759
gene:Os04g0400700	Os04g0400700	gene:Os04g0400700_1	-0.64841	-1.56744	0.123484	26.7873	27.2275	29.8302	16.5861	13.2264	23.9404
gene:Os03g0174800	Os03g0174800	gene:Os03g0174800_1	0.547047	1.46109	0.12357	28.627	30.864	31.3548	50.8265	47.5968	34.5963
gene:Os11g0515000	Os11g0515000	gene:Os11g0515000_1	-0.495479	-1.40979	0.12357	49.7994	55.5197	53.5128	39.1603	36.0526	37.8139
OsChlH	Os03g0323200	OsChlH_4	-7.99379	-254.9	0.12384	1.77544	0	0	0	0	0
OsPUP11	Os02g0689200	OsPUP11_3	0.945074	1.92529	0.124284	1.88439	4.12006	4.49214	7.26469	7.31544	5.70172
ZRP4_3	Os10g0118200	ZRP4_3_1	-0.946897	-1.92772	0.124284	6.28752	5.87926	5.88156	4.35621	3.06464	1.94706
gene:Os01g0101600	Os01g0101600	gene:Os01g0101600_2	3.39467	10.5171	0.124724	0	0	0.259729	0	1.1228	1.71325
MDR13	Os04g0459000	MDR13_1	0.571469	1.48604	0.124755	6.77891	5.18756	6.56899	7.38017	9.06071	11.2623
OsGELP10	Os01g0216500	OsGELP10_1	0.885612	1.84755	0.125271	5.67766	3.27167	4.00711	6.71489	8.48439	8.84173
ASN	Os06g0265000	ASN_1	0.522564	1.43651	0.125271	18.5339	14.859	20.0259	23.7558	27.255	26.0782
MTd	Os05g0202800	MTd_1	-0.650067	-1.56924	0.125271	119.281	148.446	61.3653	66.288	73.1264	70.2052
OsBBX2	Os02g0176000	OsBBX2_1	-0.685565	-1.60833	0.125271	24.2263	24.3689	16.4997	14.1512	11.7381	14.6843
AP2/EREBP#139	Os02g0767800	AP2/EREBP#139_1	-1.1274	-2.18465	0.125271	3.27153	6.08853	3.52911	2.57583	1.59934	1.72481
gene:Os12g0615000	Os12g0615000	gene:Os12g0615000_1	-4.40706	-21.2157	0.125271	0.175193	0.110023	0.125991	0	0.0143913	0
OsGH3-10	Os07g0576100	OsGH3-10_1	-2.82818	-7.10179	0.125414	0.21913	0.619276	0.73279	0	0.216007	0
gene:Os07g0495900	Os07g0495900	gene:Os07g0495900_2	0.87021	1.82793	0.125414	1.29805	2.48957	2.47815	3.02689	5.39436	3.08135
gene:Os07g0567250	Os07g0567250	gene:Os07g0567250_1	-1.07235	-2.10286	0.125414	3.46383	2.44352	2.20098	1.57862	1.13815	1.14634
gene:Os05g0212550	Os05g0212550	gene:Os05g0212550_1	-2.0944	-4.2705	0.125414	0.528273	1.06638	1.42467	0.149154	0.223175	0.323862
gene:Os07g0662550	Os07g0662550	gene:Os07g0662550_1	-7.96289	-249.499	0.125578	1.86817	0	0	0	0	0
OsMT2b	Os05g0111300	OsMT2b_1	-0.827231	-1.77428	0.126103	2696.66	2070.78	961.809	935.49	817.588	1482.23
gene:Os08g0104400	Os08g0104400	gene:Os08g0104400_1	2.66729	6.35236	0.126208	0.264544	0.0498411	0.114149	0.679697	0.625853	1.51369
gene:Os04g0337500	Os04g0337500	gene:Os04g0337500_1	-0.577761	-1.49253	0.127081	14.6517	14.1154	14.2171	9.1754	8.52058	11.1871
gene:Os01g0968400	Os01g0968400	gene:Os01g0968400_1	0.577398	1.49216	0.127081	16.7182	13.0647	12.483	19.0494	23.645	20.6015
Dfu584	Os05g0531100	Dfu584_1	-0.677382	-1.59924	0.127081	17.0304	20.9994	16.0313	12.4511	10.8733	10.6073
gene:Os04g0643500	Os04g0643500	gene:Os04g0643500_1	-0.736201	-1.66578	0.127249	12.356	16.3878	21.3715	8.16318	9.52305	12.5844
OsSCP40	Os07g0656900	OsSCP40_1	0.524568	1.4385	0.128059	26.2159	23.9212	33.9084	38.7837	40.4861	42.2316
OsRLCK235	Os07g0538400	OsRLCK235_1	0.644188	1.56286	0.128891	6.50416	7.46657	8.23772	11.9961	12.148	10.6475
gene:Os06g0720500	Os06g0720500	gene:Os06g0720500_1	7.7289	212.144	0.128897	0	0	0	0.322712	0.149032	0
YSL15	Os02g0650300	YSL15_1	-1.75037	-3.36445	0.129503	0.680137	1.40262	1.03113	0.290643	0.0724802	0.56096
OsRhmbd17	Os10g0521900	OsRhmbd17_1	-0.702116	-1.62689	0.129503	11.6488	11.4165	9.19318	7.82007	5.72774	6.33284
gene:Os05g0360400	Os05g0360400	gene:Os05g0360400_1	-0.498966	-1.4132	0.129503	45.0464	47.3641	48.3894	35.3186	34.6725	29.9422
AO_2	Os06g0567900	AO_2_1	-1.55182	-2.93188	0.129503	3.19712	3.30703	1.87658	0.309745	2.13193	0.41848
gene:Os03g0106400	Os03g0106400	gene:Os03g0106400_1	0.702501	1.62732	0.129503	7.55804	5.40579	7.64984	9.15165	10.7615	13.8147
gene:Os01g0684900	Os01g0684900	gene:Os01g0684900_1	0.591986	1.50732	0.129503	6.86755	6.19373	7.94671	9.06569	11.8087	10.9154
gene:Os12g0107700	Os12g0107700	gene:Os12g0107700_1	0.802873	1.74457	0.129788	2.78725	1.88126	2.35577	3.26548	4.20625	4.83655
gene:Os02g0234700	Os02g0234700	gene:Os02g0234700_1	-0.626861	-1.5442	0.13082	24.4116	19.7302	19.366	14.5023	13.4831	13.2705
OsTUB2	Os03g0105600	OsTUB2_1	0.573567	1.4882	0.13082	78.7177	46.6512	69.1249	80.9099	99.8284	110.499
OsPOP4	Os01g0787600	OsPOP4_1	-0.498188	-1.41244	0.13082	54.4028	54.5345	53.3009	42.218	37.7599	35.218
gene:Os01g0229600	Os01g0229600	gene:Os01g0229600_1	-0.579121	-1.49394	0.130877	22.3942	25.7266	20.1115	16.9483	14.1423	14.7236
OsPIP1_1	Os02g0823100	OsPIP1_1_1	-0.534173	-1.44811	0.131365	686.885	954.404	701.308	579.303	506.206	534.662
gene:Os02g0802200	Os02g0802200	gene:Os02g0802200_1	-0.492979	-1.40735	0.131365	21.4067	21.27	24.5376	15.4766	15.9665	16.4689
gene:Os01g0571100	Os01g0571100	gene:Os01g0571100_1	-0.517179	-1.43115	0.132288	134.918	121.346	127.582	108.019	82.2029	78.5685
gene:Os01g0555200	Os01g0555200	gene:Os01g0555200_1	0.512424	1.42644	0.13257	11.4814	13.5196	12.6802	18.4145	19.0424	16.4672
gene:Os09g0414500	Os09g0414500	gene:Os09g0414500_1	-2.79253	-6.92844	0.133339	0.684648	0.396894	1.53392	0.156131	0.207658	0
OsERF#053	Os01g0224100	OsERF#053_1	0.862147	1.81774	0.134079	3.21444	2.17308	2.38647	4.74607	3.98872	5.44566
gene:Os04g0608400	Os04g0608400	gene:Os04g0608400_1	1.20443	2.30446	0.134083	0.704693	0.673893	0.403124	1.01291	1.56822	1.55788
gene:Os01g0759900	Os01g0759900	gene:Os01g0759900_1	0.70086	1.62547	0.134083	6.93715	4.74275	6.60737	8.29972	9.55984	12.0143
gene:Os05g0119300	Os05g0119300	gene:Os05g0119300_3	-1.32289	-2.50166	0.134083	1.97077	3.95326	2.10093	1.51219	0.982765	0.707545
STD1	Os02g0810200	STD1_1	0.614715	1.53126	0.134083	6.2245	4.38693	5.92464	6.45634	8.9104	10.1043
Oscyp71Z5	Os02g0529800	Oscyp71Z5_1	-0.64439	-1.56308	0.134083	10.8224	17.2852	17.4157	11.5749	8.99986	8.62186
gene:Os04g0454200	Os04g0454200	gene:Os04g0454200_1	-0.49479	-1.40912	0.134083	30.218	25.1996	23.005	19.1032	18.1002	18.613
gene:Os03g0205700	Os03g0205700	gene:Os03g0205700_1	0.584042	1.49904	0.134083	16.1878	10.2688	16.0512	16.3738	23.1028	24.6765
gene:Os07g0519300	Os07g0519300	gene:Os07g0519300_1	-0.600603	-1.51635	0.134083	14.2001	24.9073	20.7697	13.9186	14.0545	11.5995
OsPLT4	Os04g0504500	OsPLT4_1	1.09113	2.1304	0.134083	1.07351	0.601294	1.29887	1.77762	2.15931	2.42102
OsZFP1	Os06g0141200	OsZFP1_1	-1.18685	-2.27655	0.134083	5.05421	7.45068	3.32956	2.0207	2.70025	2.24439
gene:Os04g0337500	Os04g0337500	gene:Os04g0337500_2	3.33992	10.1255	0.134083	0.403608	0	0	2.36239	1.80565	0
gene:Os02g0684100	Os02g0684100	gene:Os02g0684100_1	-0.500565	-1.41477	0.134083	40.2544	38.2191	43.9937	31.4529	26.3756	29.0181
OsPIN2	Os06g0660200	OsPIN2_1	0.568153	1.48262	0.134083	12.4069	9.02868	11.9672	13.0808	18.1665	18.5537
gene:Os03g0840200	Os03g0840200	gene:Os03g0840200_1	1.16324	2.23959	0.134164	2.02512	9.76297	6.55371	6.38627	15.5003	19.4403
gene:Os03g0334200	Os03g0334200	gene:Os03g0334200_1	0.883781	1.84521	0.134368	1.43021	1.13268	1.63839	2.66407	2.38298	2.69162
gene:Os04g0319800	Os04g0319800	gene:Os04g0319800_1	0.963165	1.94958	0.1344	6.75598	2.43283	6.03983	6.32918	9.73493	13.9102
gene:Os06g0329900	Os06g0329900	gene:Os06g0329900_1	0.570268	1.4848	0.1344	10.3085	11.2169	9.83307	16.8837	15.3599	14.5184
Os5bglu22	Os05g0366600	Os5bglu22_1	0.7168	1.64353	0.1344	3.37855	4.25375	4.31039	7.43178	7.33325	4.91036
gene:Os01g0191800	Os01g0191800	gene:Os01g0191800_2	0.639805	1.55812	0.1344	11.7599	10.0387	10.1312	17.3918	11.6188	20.9411
gene:Os04g0450100	Os04g0450100	gene:Os04g0450100_2	0.533673	1.44761	0.1344	43.0867	49.9972	48.1078	80.7572	70.0243	53.9738
gene:Os01g0679700	Os01g0679700	gene:Os01g0679700_2	7.95538	248.203	0.1344	0	0	0	8.86874	0	0
gene:Os01g0679000	Os01g0679000	gene:Os01g0679000_2	0.888981	1.85187	0.135198	2.66378	2.39171	3.07555	5.84051	5.51829	3.73107
gene:Os05g0157200	Os05g0157200	gene:Os05g0157200_1	0.528272	1.4422	0.135288	112.226	123.948	143.22	210.739	179.278	158.812
OsLTPd12	Os11g0484700	OsLTPd12_1	-1.26536	-2.40388	0.135288	13.3378	8.1981	10.7144	5.04782	5.59475	2.7965
TCD5	Os05g0411200	TCD5_2	-7.57114	-190.17	0.135338	0.48706	0	0.452436	0	0	0
OsUMAMIT9	Os05g0409500	OsUMAMIT9_1	-0.892012	-1.85576	0.135814	3.94475	4.00485	4.38763	2.84791	1.57153	2.24155
gene:Os03g0748000	Os03g0748000	gene:Os03g0748000_1	0.707361	1.63281	0.135963	4.32937	5.84362	5.674	5.18503	9.92389	10.9318
OsLPR1	Os01g0126100	OsLPR1_1	-0.894184	-1.85856	0.136324	2.93867	3.18955	2.94608	1.53091	1.27521	2.08661
OsFKBP73	Os01g0563000	OsFKBP73_6	7.93967	245.515	0.136324	0	0	0	3.7293	0	0
OsISC5	Os05g0568100	OsISC5_1	0.812736	1.75654	0.136324	6.11005	6.26068	4.2399	10.5223	10.2496	8.55282
gene:Os07g0586800	Os07g0586800	gene:Os07g0586800_1	-0.871196	-1.82918	0.137784	7.61962	5.25132	6.40484	3.22702	3.08894	4.24661
gene:Os07g0659800	Os07g0659800	gene:Os07g0659800_1	0.908209	1.87671	0.138594	2.62224	1.83136	2.1703	4.06565	3.78815	4.59178
gene:Os05g0588300	Os05g0588300	gene:Os05g0588300_1	-0.577406	-1.49216	0.139096	20.4664	26.4717	23.4312	17.3559	14.6629	15.2792
OscytME3	Os01g0743500	OscytME3_1	2.06129	4.17361	0.139118	0.167094	0.0629623	0.162225	0.313732	0.494135	0.844546
OsHyPRP16	Os10g0552200	OsHyPRP16_1	0.698687	1.62303	0.140761	32.8895	16.6795	23.9383	34.9021	33.5719	51.5472
OsGSTU43	Os03g0595600	OsGSTU43_1	-1.00714	-2.00992	0.140761	7.91303	13.508	9.88114	6.91921	5.67289	2.97276
OsCesA4	Os01g0750300	OsCesA4_3	-0.610233	-1.52651	0.140778	111.295	69.852	57.371	64.4606	42.1922	49.7174
OsWD40-51	Os02g0700100	OsWD40-51_1	0.537663	1.45162	0.142087	25.1193	18.7557	26.9823	28.8749	33.8782	40.7552
gene:Os01g0121000	Os01g0121000	gene:Os01g0121000_1	-0.814259	-1.75839	0.142416	12.6855	10.1984	13.7289	9.26918	6.35418	5.24095
prx64	Os04g0689000	prx64_1	0.623885	1.54102	0.142711	326.112	177.764	368.679	376.49	476.498	502.265
gene:Os03g0719000	Os03g0719000	gene:Os03g0719000_1	-0.51472	-1.42872	0.143902	31.728	25.9781	34.2704	21.911	19.9119	22.8301
gene:Os01g0187200	Os01g0187200	gene:Os01g0187200_1	-0.632135	-1.54986	0.144115	16.3219	14.033	13.285	10.4428	10.4434	7.33389
gene:Os01g0687300	Os01g0687300	gene:Os01g0687300_1	1.63817	3.1127	0.14451	0.108836	0.348587	0.105665	0.387186	0.632978	0.757674
PIN10A	Os01g0643300	PIN10A_1	-2.81609	-7.04251	0.144547	0.293605	0.197558	0.211148	0	0.096473	0
OSRPT6	Os02g0205300	OSRPT6_1	0.544534	1.45855	0.144547	22.8918	28.235	21.9109	26.6476	40.7326	39.5728
OsOPR10	Os01g0369900	OsOPR10_1	-0.713675	-1.63998	0.144547	4.95792	6.90417	4.65068	3.99722	3.56231	2.51521
gene:Os01g0841000	Os01g0841000	gene:Os01g0841000_2	-0.568536	-1.48302	0.144547	34.1764	54.3336	53.8941	32.2851	37.7181	26.3097
OsUMAMIT12	Os08g0561500	OsUMAMIT12_1	-0.513229	-1.42724	0.14516	131.385	99.2644	116.217	87.1006	71.991	84.8532
gene:Os02g0332800	Os02g0332800	gene:Os02g0332800_1	-0.647583	-1.56654	0.145964	3.86625	4.25074	4.09197	2.71872	2.57842	2.52428
prx121	Os09g0323700	prx121_1	-1.11057	-2.15931	0.146219	3.09713	5.45457	5.22937	1.89623	2.22336	2.27938
gene:Os01g0723500	Os01g0723500	gene:Os01g0723500_1	-0.788503	-1.72728	0.147589	13.4908	10.2472	7.29184	5.27653	6.04733	6.69006
OsMADS55	Os06g0217300	OsMADS55_1	-0.545704	-1.45973	0.147599	22.826	19.0838	23.1622	16.2274	15.4083	13.0769
gene:Os04g0618400	Os04g0618400	gene:Os04g0618400_1	-2.6002	-6.06369	0.148399	0.966214	1.12024	1.12246	0.293788	0.219794	0
OsCAD9	Os03g0223200	OsCAD9_1	-0.642434	-1.56096	0.148682	14.1654	12.3307	11.251	8.29856	6.95229	9.00588
gene:Os02g0706900	Os02g0706900	gene:Os02g0706900_1	0.517379	1.43135	0.150175	56.0177	69.2603	87.1924	106.422	105.527	93.4868
gene:Os07g0475000	Os07g0475000	gene:Os07g0475000_1	-1.16618	-2.24417	0.150505	4.45635	5.62228	3.51957	1.92665	1.80419	2.35256
gene:Os10g0538200	Os10g0538200	gene:Os10g0538200_1	0.571707	1.48628	0.152226	15.8821	12.791	13.5104	20.0544	19.8354	23.0228
IIP3	Os02g0575700	IIP3_1	-0.56407	-1.47843	0.152336	24.6778	38.8801	38.5039	27.4398	23.3365	18.3995
RPL3B	Os11g0168200	RPL3B_1	0.494456	1.40879	0.152458	57.0521	49.2292	56.074	67.4075	72.8091	89.6487
gene:Os03g0810600	Os03g0810600	gene:Os03g0810600_3	0.99058	1.98698	0.153246	2.326	1.22956	2.7077	3.15844	5.34446	4.02145
prx102	Os07g0499500	prx102_1	-0.603559	-1.51946	0.153736	24.3565	35.2596	51.2903	26.2133	22.4853	24.7018
OsAsr1	Os02g0543000	OsAsr1_5	3.53662	11.6046	0.153821	0	0.0698636	0.0800029	0.586308	0.877276	0.565807
OsAAP11E	Os01g0882800	OsAAP11E_1	-0.676489	-1.59825	0.154113	8.93114	7.50754	8.17822	5.00674	3.82775	6.63033
gene:Os09g0560000	Os09g0560000	gene:Os09g0560000_1	0.623923	1.54106	0.154113	5.08162	3.19844	4.29748	5.18942	6.59338	7.70623
gene:Os08g0474100	Os08g0474100	gene:Os08g0474100_1	2.88801	7.40247	0.154313	0.0531544	0.0500725	0.114679	0.630326	0.576363	0.506905
OsBgal8	Os03g0255100	OsBgal8_2	-0.523423	-1.43736	0.154511	23.516	20.3143	17.819	15.3495	13.9707	13.6849
gene:Os04g0550900	Os04g0550900	gene:Os04g0550900_1	-0.787353	-1.72591	0.154728	22.8918	20.0566	17.9594	11.2318	12.0717	12.1367
gene:Os09g0565300	Os09g0565300	gene:Os09g0565300_1	-0.553022	-1.46716	0.154768	10.4934	11.9837	10.2573	7.81709	7.76584	6.82017
OsDPE2	Os07g0662900	OsDPE2_1	0.495197	1.40951	0.154842	15.1136	15.9648	14.0253	17.9589	22.8397	23.0293
gene:Os07g0469100	Os07g0469100	gene:Os07g0469100_2	7.49612	180.533	0.154936	0	0	0	1.47734	0	1.64844
prx56	Os04g0628200	prx56_1	0.541073	1.45505	0.155947	5.07163	4.93287	5.9103	8.03035	7.71407	7.46288
OsPLT5	Os01g0899800	OsPLT5_1	0.921794	1.89447	0.156175	2.01913	1.10367	1.70753	2.38944	2.97324	3.83919
OsWRKY72	Os11g0490900	OsWRKY72_1	0.870258	1.82799	0.156175	3.04184	3.82982	3.75462	6.82119	7.20789	5.46698
gene:Os11g0305400	Os11g0305400	gene:Os11g0305400_1	-0.600208	-1.51593	0.156239	18.7588	35.0152	29.8349	18.9864	19.9138	16.3858
gene:Os03g0699750	Os03g0699750	gene:Os03g0699750_1	0.779556	1.7166	0.157346	7.02563	6.41146	6.63144	9.80659	11.427	13.3162
gene:Os11g0178800	Os11g0178800	gene:Os11g0178800_1	-0.469648	-1.38477	0.158026	133.899	120.916	131.801	104.446	87.0383	88.5357
gene:Os01g0695150	Os01g0695150	gene:Os01g0695150_1	0.525449	1.43938	0.158581	60.8342	40.1198	53.8482	59.5086	83.9386	80.6433
pdc1*	Os05g0469600	pdc1*_1	0.586731	1.50184	0.159373	16.0087	26.1122	16.278	27.6385	36.6881	23.4495
gene:Os04g0109400	Os04g0109400	gene:Os04g0109400_1	-1.23493	-2.35371	0.159373	1.13428	1.06851	0.9455	0.407598	0.423527	0.508072
gene:Os06g0320500	Os06g0320500	gene:Os06g0320500_1	-0.614825	-1.53137	0.159373	70.0516	52.6562	31.3508	28.8168	33.5899	38.4016
gene:Os06g0281300	Os06g0281300	gene:Os06g0281300_1	-1.27734	-2.42391	0.159729	1.46438	1.21188	1.37299	0.432779	0.526138	0.704778
RCc2	Os10g0551800	RCc2_1	-0.533903	-1.44784	0.159849	185.27	146.361	208.365	128.965	98.9535	147.122
gene:Os05g0151400	Os05g0151400	gene:Os05g0151400_2	1.06592	2.09351	0.159849	0.370262	0.621763	0.885658	1.32039	1.21397	1.41239
OsGSTU1	Os03g0785900	OsGSTU1_1	-0.51885	-1.43281	0.159849	222.34	199.741	155.982	154.838	119.276	129.838
CP29	Os07g0558400	CP29_1	-0.64274	-1.56129	0.159849	59.5075	36.93	23.8145	21.9547	26.7792	28.455
gene:Os09g0294000	Os09g0294000	gene:Os09g0294000_1	0.752062	1.6842	0.159849	3.45689	4.08614	2.874	3.57929	6.37028	7.68519
gene:Os11g0156050	Os11g0156050	gene:Os11g0156050_1	-2.63289	-6.20269	0.160501	0.210231	0.363077	0.41577	0.0173125	0.138156	0
gene:Os03g0682822	Os03g0682822	gene:Os03g0682822_1	-1.33048	-2.51486	0.161183	2.02292	2.83401	2.79768	0.691978	0.920345	1.4345
gene:Os06g0172800	Os06g0172800	gene:Os06g0172800_1	0.491111	1.40553	0.1614	37.6627	46.3894	39.1747	54.5388	63.1517	56.0267
gene:Os01g0153050	Os01g0153050	gene:Os01g0153050_1	-7.3858	-167.243	0.1614	0.300622	0.388078	0	0	0	0
OsbHLH156	Os04g0381700	OsbHLH156_1	-0.547635	-1.46169	0.161468	15.0182	16.3702	16.4923	11.2218	10.3701	11.2513
CYP86A7-2	Os01g0854800	CYP86A7-2_1	-0.572694	-1.4873	0.161542	13.3442	14.6497	13.5952	9.47381	7.32437	11.2635
OsPOP9	Os04g0561500	OsPOP9_1	7.74874	215.082	0.161542	0	0	0	0	1.09231	0
gene:Os02g0578800	Os02g0578800	gene:Os02g0578800_1	0.494071	1.40841	0.1618	115.62	134.773	123.853	193.636	183.474	151.114
gene:Os08g0399600	Os08g0399600	gene:Os08g0399600_2	0.570791	1.48534	0.161855	12.265	8.40653	11.8356	14.3569	15.4261	18.7473
eIF-3d	Os05g0566500	eIF-3d_2	0.883262	1.84454	0.16242	7.34461	11.3481	11.0883	7.7158	26.2024	21.4052
gene:Os12g0551200	Os12g0551200	gene:Os12g0551200_1	1.16202	2.2377	0.162657	1.20792	1.11418	1.08586	0.870384	3.1256	3.69578
OscytME2	Os05g0186300	OscytME2_1	-0.601982	-1.5178	0.162845	6.72959	10.4694	8.71464	5.36256	5.0319	6.73926
gene:Os02g0175900	Os02g0175900	gene:Os02g0175900_2	0.690366	1.61369	0.164551	7.00221	5.09516	4.26096	8.29462	8.27401	9.93083
gene:Os06g0137700	Os06g0137700	gene:Os06g0137700_1	0.472917	1.38791	0.164809	43.413	36.8475	37.5826	51.3947	58.1914	54.549
PsbP_1	Os01g0805300	PsbP_1_1	3.87862	14.7089	0.165028	0	0.0275997	0.0316052	0.868581	0.0866423	0.0558807
Os4bglu16	Os04g0513400	Os4bglu16_2	-0.597616	-1.51321	0.165106	12.5617	14.526	10.7919	9.77466	8.89768	6.38423
CIPK15	Os11g0113700	CIPK15_1	-0.552956	-1.46709	0.165538	33.5655	18.7449	21.9303	15.5465	16.5878	18.6851
gene:Os02g0299200	Os02g0299200	gene:Os02g0299200_1	-0.578836	-1.49364	0.165538	14.0774	11.3063	9.78538	7.3362	7.71866	8.56906
gene:Os11g0523110	Os11g0523110	gene:Os11g0523110_1	-0.605134	-1.52112	0.165538	15.0378	12.3984	14.3134	9.45661	8.74611	9.30489
OsAT19	Os04g0172400	OsAT19_1	0.752132	1.68428	0.16576	3.84677	4.42407	5.2698	8.13915	8.58419	6.14411
gene:Os07g0222800	Os07g0222800	gene:Os07g0222800_2	-3.39264	-10.5024	0.166016	8.05197	0.195745	0.112077	0.770028	0	0
gene:Os06g0583900	Os06g0583900	gene:Os06g0583900_1	-0.911717	-1.88128	0.166016	2.48225	2.96188	3.26678	1.61895	1.53337	1.48344
gene:Os06g0199402	Os06g0199402	gene:Os06g0199402_1	-0.888404	-1.85113	0.166101	30.5518	20.901	24.6942	9.65773	10.2413	21.4949
OsAGP21	Os02g0718600	OsAGP21_1	-0.52886	-1.44279	0.166175	363.334	276.023	250.337	245.228	189.85	182.399
OsSub22	Os02g0779200	OsSub22_1	-0.635669	-1.55366	0.166175	11.5669	6.12001	8.15525	5.80493	5.77772	5.1073
GID1L2	Os06g0214800	GID1L2_2	0.49632	1.41061	0.166175	232.28	227.574	262.585	376.892	309.458	336.408
KCS1	Os05g0568000	KCS1_1	0.512552	1.42657	0.166175	107.302	137.93	141.732	195.348	197.51	160.839
SIP2_2	Os10g0419400	SIP2_2_1	0.902706	1.86957	0.166175	4.2015	5.07331	5.15035	9.96462	10.9188	6.15582
gene:Os03g0427000	Os03g0427000	gene:Os03g0427000_1	0.507223	1.42131	0.166175	16.0114	20.1941	19.171	25.1396	27.9771	25.8703
gene:Os02g0536500	Os02g0536500	gene:Os02g0536500_1	0.825761	1.77247	0.16648	4.69839	5.17053	5.39989	8.46144	10.8643	7.83058
OsCBSIMPDH1	Os03g0780500	OsCBSIMPDH1_2	0.560217	1.47449	0.16648	22.5204	13.8357	17.6647	26.9258	24.9618	28.0773
gene:Os11g0603100	Os11g0603100	gene:Os11g0603100_1	-1.26328	-2.4004	0.166698	5.9556	5.78562	5.21992	2.48287	2.4767	2.12983
TagI_5	Os08g0489300	TagI_5_1	-0.496073	-1.41037	0.166774	75.9975	69.7182	59.0006	44.63	44.8925	56.1318
gene:Os01g0859200	Os01g0859200	gene:Os01g0859200_2	7.41293	170.418	0.168441	0	0	0	0.694716	0	0.691376
gene:Os02g0740001	Os02g0740001	gene:Os02g0740001_1	4.55855	23.5646	0.168441	0	0.0230391	0	0.604212	0.0241084	0.13994
gene:Os11g0525600	Os11g0525600	gene:Os11g0525600_1	-2.81833	-7.05348	0.168441	0.784978	0.559339	3.75624	0	0	0.738994
gene:Os08g0530801	Os08g0530801	gene:Os08g0530801_1	-1.51188	-2.85181	0.168852	1.06909	0.597435	1.01644	0.268595	0.321514	0.345605
OsSAUR11	Os02g0643800	OsSAUR11_1	-0.575075	-1.48975	0.168852	29.8466	40.7417	50.7745	32.4648	25.3426	23.9441
gene:Os03g0795800	Os03g0795800	gene:Os03g0795800_2	7.69967	207.888	0.168852	0	0	0	6.75144	0	0
gene:Os03g0125900	Os03g0125900	gene:Os03g0125900_2	1.16372	2.24034	0.168852	1.13071	0.953027	0.962946	2.78361	2.36605	1.70257
LHCB	Os03g0592500	LHCB_1	-0.58857	-1.50376	0.169487	107.457	81.2916	47.7347	46.5843	51.9823	58.9726
gene:Os10g0398600	Os10g0398600	gene:Os10g0398600_1	-0.790943	-1.73021	0.170301	5.68864	6.91069	8.88548	4.62948	4.36424	3.46117
gene:Os06g0169900	Os06g0169900	gene:Os06g0169900_1	-0.605988	-1.52202	0.170301	125.573	166.65	138.522	117.115	55.67	110.824
gene:Os09g0431300	Os09g0431300	gene:Os09g0431300_1	-0.600041	-1.51576	0.170301	47.8367	94.1637	94.2644	62.9705	50.5953	42.658
gene:Os01g0958100	Os01g0958100	gene:Os01g0958100_2	-7.3185	-159.621	0.170301	0.788079	0	0.850129	0	0	0
UspA	Os05g0355400	UspA_1	0.590626	1.5059	0.170532	12.3672	13.2017	8.94413	13.8489	19.7586	18.5561
gene:Os07g0621800	Os07g0621800	gene:Os07g0621800_1	-0.55333	-1.46747	0.171016	19.2571	24.2189	17.7788	14.6555	12.7455	14.4531
gene:Os01g0227250	Os01g0227250	gene:Os01g0227250_1	-7.37042	-165.469	0.171283	1.50708	0	0.286895	0	0	0
OsPLDalpha7	Os08g0401800	OsPLDalpha7_1	-0.943224	-1.92282	0.171283	2.02649	1.96202	1.85207	0.903941	0.971056	1.16759
SLAC_6	Os05g0584900	SLAC_6_1	1.82539	3.54402	0.171889	0.214611	0.144406	0.0826816	0.621087	0.498657	0.48242
gene:Os07g0603900	Os07g0603900	gene:Os07g0603900_1	0.529138	1.44307	0.172346	17.6216	11.7036	13.7537	18.4696	21.2444	22.7288
gene:Os01g0834200	Os01g0834200	gene:Os01g0834200_2	2.58431	5.99729	0.172674	0	0	0.337287	0.187595	1.04572	0.85193
gene:Os07g0645500	Os07g0645500	gene:Os07g0645500_1	-0.534072	-1.44801	0.172908	23.7901	25.4085	24.1405	16.9916	15.5327	18.282
gene:Os06g0500700	Os06g0500700	gene:Os06g0500700_1	-0.49736	-1.41163	0.173563	26.4617	31.758	22.6339	21.0019	18.0743	18.3004
gene:Os09g0484200	Os09g0484200	gene:Os09g0484200_2	-0.676465	-1.59822	0.173708	336.626	409.787	463.953	392.56	185.642	179.551
gene:Os01g0150700	Os01g0150700	gene:Os01g0150700_1	-1.96107	-3.8935	0.173715	0.474403	0.659706	0.414278	0.11162	0.0890743	0.193891
gene:Os02g0706500	Os02g0706500	gene:Os02g0706500_1	0.768933	1.70401	0.173813	3.09202	2.21592	2.17045	3.2456	4.22921	5.33305
gene:Os03g0297800	Os03g0297800	gene:Os03g0297800_1	0.603849	1.51977	0.173813	10.3367	6.21075	8.50313	10.8518	13.7976	13.6062
OsGSTU19	Os10g0527400	OsGSTU19_1	-0.825513	-1.77217	0.173813	6.77797	6.46937	5.37905	3.71783	3.91462	2.93291
gene:Os07g0118250	Os07g0118250	gene:Os07g0118250_1	-2.04948	-4.13955	0.173813	1.12058	1.73421	2.41762	0.316387	0.394502	0.534318
gene:Os11g0450400	Os11g0450400	gene:Os11g0450400_1	-0.597711	-1.51331	0.173813	17.558	25.1033	15.5822	14.3975	10.9861	13.1519
MT1Ld	Os12g0568500	MT1Ld_1	-0.557243	-1.47145	0.173813	495.251	735.923	764.691	556.668	435.01	367.649
gene:Os02g0700300	Os02g0700300	gene:Os02g0700300_1	-0.732123	-1.66108	0.174848	5.79906	6.81779	8.07816	4.64768	3.53336	4.31098
PAP27A	Os09g0506000	PAP27A_1	0.556459	1.47066	0.174922	10.1002	10.9773	11.4059	11.3255	19.2273	17.473
OsADF1	Os02g0663800	OsADF1_1	-0.566231	-1.48065	0.174973	20.7982	22.8164	27.994	17.2822	15.4597	15.7812
gene:Os03g0760700	Os03g0760700	gene:Os03g0760700_1	0.504199	1.41834	0.175516	31.557	21.6113	28.8456	35.4292	38.4984	42.9748
CLA1	Os05g0408900	CLA1_2	-0.756383	-1.68925	0.175592	5.28273	7.24662	4.12713	3.84802	2.24134	3.77839
gene:Os01g0726100	Os01g0726100	gene:Os01g0726100_1	0.597566	1.51316	0.175633	19.6118	11.2651	16.3277	24.4449	23.0033	24.2744
OsTLP10	Os05g0514300	OsTLP10_2	-0.947103	-1.928	0.175633	36.2758	30.1243	21.2249	28.062	8.09866	9.10059
gene:Os11g0109700	Os11g0109700	gene:Os11g0109700_4	7.36239	164.551	0.175683	0	0	0	0	0.662988	0.450713
gene:Os01g0282866	Os01g0282866	gene:Os01g0282866_1	-7.28154	-155.583	0.175722	0	0.460367	0.998868	0	0	0
eEF-1beta2	Os03g0406200	eEF-1beta2_1	0.62745	1.54483	0.176033	25.6737	14.3246	19.8368	28.0267	35.2775	29.5423
gene:Os04g0450100	Os04g0450100	gene:Os04g0450100_1	0.512286	1.42631	0.176298	36.2801	54.4669	52.0824	64.609	72.5173	67.3444
gene:Os03g0198500	Os03g0198500	gene:Os03g0198500_2	0.647605	1.56657	0.17631	14.2078	14.4588	7.41413	15.9462	21.5836	19.0932
gene:Os02g0767200	Os02g0767200	gene:Os02g0767200_2	-1.29675	-2.45676	0.176872	3.73639	4.65422	4.86334	3.32612	0.821855	1.23681
eIF-3l	Os05g0227700	eIF-3l_1	1.22621	2.33952	0.176875	5.29359	2.75929	0.70428	8.17799	7.44453	4.81263
gene:Os02g0755900	Os02g0755900	gene:Os02g0755900_1	0.753823	1.68625	0.176875	4.03852	6.76982	5.20545	12.2796	7.90064	6.83362
gene:Os02g0554800	Os02g0554800	gene:Os02g0554800_1	-0.602038	-1.51786	0.176875	20.8378	15.5433	17.6679	12.0587	10.5901	13.0675
OSNCED3	Os07g0154100	OSNCED3_1	-1.47734	-2.78435	0.177096	1.55353	3.42478	1.38214	1.39275	0.584135	0.290194
gene:Os08g0331000	Os08g0331000	gene:Os08g0331000_1	-0.586945	-1.50206	0.177169	66.66	83.3283	75.9347	66.2422	44.4442	39.8648
gene:Os01g0740350	Os01g0740350	gene:Os01g0740350_1	-0.73795	-1.6678	0.177246	7.22033	5.84902	8.22013	4.95043	4.05715	3.79047
GRF1	Os02g0776900	GRF1_1	-7.39032	-167.768	0.177454	1.42562	0.0926181	0	0	0	0
OsPTR8	Os03g0719900	OsPTR8_4	2.89025	7.41398	0.177544	0	0	0.117405	0.0806638	0.616886	0.207582
CAB2R	Os01g0600900	CAB2R_1	-0.641307	-1.55974	0.17773	270.508	180.528	107.637	98.344	127.01	133.567
gene:Os10g0469900	Os10g0469900	gene:Os10g0469900_2	-0.721995	-1.64946	0.178783	12.3659	8.66614	7.73137	7.29391	6.05261	4.10091
gene:Os08g0168700	Os08g0168700	gene:Os08g0168700_1	0.816091	1.76063	0.178874	6.73664	3.90526	6.14904	7.00752	9.14091	13.629
gene:Os04g0683800	Os04g0683800	gene:Os04g0683800_1	0.600964	1.51673	0.178874	6.67602	4.77092	5.33419	6.57904	9.38565	9.6157
gene:Os06g0711800	Os06g0711800	gene:Os06g0711800_1	-0.51268	-1.4267	0.178926	50.2391	44.0699	37.7871	35.7544	28.5098	28.4971
OsIAA17	Os05g0230700	OsIAA17_2	-0.472494	-1.38751	0.178926	204.082	194.391	170.526	140.932	128.906	141.396
gene:Os04g0526800	Os04g0526800	gene:Os04g0526800_1	-0.631126	-1.54877	0.180007	15.5345	14.9271	11.7874	10.8289	8.93004	7.57049
gene:Os01g0743400	Os01g0743400	gene:Os01g0743400_1	4.04221	16.4751	0.180467	0	0.0828345	0	0	1.49522	0
gene:Os10g0439200	Os10g0439200	gene:Os10g0439200_1	-0.936371	-1.91371	0.180478	10.9024	9.61189	10.454	3.95957	4.04158	8.26427
LSI6	Os06g0228200	LSI6_1	-0.475382	-1.39029	0.180544	112.814	101.753	110.2	78.7529	69.5399	86.227
OsFLA11	Os09g0248100	OsFLA11_3	-0.520163	-1.43412	0.180737	175.902	133.599	205.533	129.416	123.026	108.395
gene:Os04g0406600	Os04g0406600	gene:Os04g0406600_1	-0.454972	-1.37076	0.180737	66.4028	72.3036	67.0399	48.7142	50.2428	51.6608
OsAAH	Os06g0665500	OsAAH_1	-0.502242	-1.41641	0.180818	38.2662	51.7315	38.2746	33.9736	29.566	27.1364
OsCAF1B	Os04g0684900	OsCAF1B_1	-0.662781	-1.58313	0.180882	9.40837	14.4088	9.87566	7.37664	7.13618	6.82322
OsPGL14	Os05g0542900	OsPGL14_1	0.542921	1.45692	0.180882	15.3389	13.4394	16.4461	20.5484	24.0362	21.5195
gene:Os01g0280400	Os01g0280400	gene:Os01g0280400_1	0.728504	1.65692	0.180894	5.51723	3.11841	4.7613	6.06202	7.07937	9.18531
OsSPX-MFS3	Os06g0129400	OsSPX-MFS3_2	0.939232	1.91751	0.181204	1.27522	1.08409	2.13055	2.52035	3.12728	2.99579
OsUCL15	Os04g0545600	OsUCL15_1	-0.827388	-1.77447	0.181204	10.7954	9.03522	10.4361	7.54969	4.74776	4.79114
DEP3	Os06g0677000	DEP3_1	-0.805956	-1.7483	0.181237	7.19359	4.99707	7.64832	3.98906	3.41798	3.97296
gene:Os08g0171700	Os08g0171700	gene:Os08g0171700_1	-0.547978	-1.46204	0.181546	37.2862	44.1404	30.5823	26.4468	25.3079	25.0462
gene:Os06g0549600	Os06g0549600	gene:Os06g0549600_1	0.535332	1.44928	0.181706	7.73168	6.90852	7.01169	10.3371	11.0399	10.1021
gene:Os08g0156000	Os08g0156000	gene:Os08g0156000_1	-1.30585	-2.47229	0.181777	6.40007	6.76296	3.06176	2.36483	1.97494	2.22907
gene:Os01g0231950	Os01g0231950	gene:Os01g0231950_1	-1.26398	-2.40158	0.181877	3.49007	3.02258	4.61499	1.33505	1.77565	1.5031
gene:Os05g0332600	Os05g0332600	gene:Os05g0332600_1	0.694374	1.61818	0.181877	6.85271	5.56981	6.64502	8.97208	14.0709	7.927
gene:Os12g0109375	Os12g0109375	gene:Os12g0109375_1	2.77704	6.85445	0.181877	0	0	0.122181	0.298472	0.334947	0.198025
gene:Os08g0110800	Os08g0110800	gene:Os08g0110800_2	-7.46948	-177.23	0.182964	0	0.579544	0	0	0	0
OsCYP51G1	Os11g0525200	OsCYP51G1_2	0.488733	1.40321	0.183095	47.8433	43.9521	58.8947	64.2356	74.6736	73.665
gene:Os03g0569900	Os03g0569900	gene:Os03g0569900_1	0.499287	1.41351	0.183745	20.4741	15.2555	18.9216	22.3371	25.7872	29.5079
gene:Os07g0512150	Os07g0512150	gene:Os07g0512150_1	-7.20827	-147.879	0.183904	0	0.380162	0.567828	0	0	0
OsCCD1_1	Os06g0683400	OsCCD1_1_1	-0.534162	-1.4481	0.183954	33.2726	36.1215	33.2661	26.314	22.2488	22.5885
gene:Os11g0256900	Os11g0256900	gene:Os11g0256900_1	-1.00049	-2.00068	0.18478	2.71286	5.04015	4.30839	2.03546	2.42657	1.58101
gene:Os07g0411566	Os07g0411566	gene:Os07g0411566_1	-6.99055	-127.164	0.185094	0.686755	0.404336	0.926033	0	0	0
OsRLCK264	Os09g0348600	OsRLCK264_1	2.06495	4.1842	0.185114	0.0362787	0.102526	0.136973	0.430207	0.268211	0.46706
gene:Os09g0412300	Os09g0412300	gene:Os09g0412300_1	-0.688439	-1.61154	0.1852	24.2867	39.6896	19.6049	22.0947	15.2863	14.3973
ILI7	Os10g0404300	ILI7_1	-1.71122	-3.27438	0.185233	3.08725	1.83991	4.21388	1.68106	0.621069	0.480676
gene:Os05g0311500	Os05g0311500	gene:Os05g0311500_1	-0.502644	-1.41681	0.185233	132.883	174.202	146.225	122.818	108.303	89.2612
gene:Os05g0438500	Os05g0438500	gene:Os05g0438500_1	0.550282	1.46437	0.185425	18.2824	22.1387	30.6228	36.429	34.9623	33.1265
TOND1	Os12g0630100	TOND1_1	1.34035	2.53213	0.186208	0.893178	1.44906	1.01703	3.13827	3.47287	1.98748
PEPC-2	Os01g0208700	PEPC-2_1	0.512598	1.42662	0.18639	11.5278	16.0346	14.2801	20.8995	22.7851	16.1387
gene:Os07g0537900	Os07g0537900	gene:Os07g0537900_1	0.788883	1.72774	0.186578	1.90932	1.52954	1.67043	3.0159	2.84539	2.98213
gene:Os04g0400800	Os04g0400800	gene:Os04g0400800_1	-0.581584	-1.49649	0.186589	28.3209	25.4135	24.4829	16.8418	13.9586	21.6706
gene:Os07g0538300	Os07g0538300	gene:Os07g0538300_1	1.29653	2.45637	0.186843	0.345392	0.474493	0.745174	1.1235	1.60304	1.12539
OsPrk	Os02g0698000	OsPrk_3	-1.51046	-2.84901	0.188214	2.20644	1.06091	1.04132	0.1817	0.566403	0.767143
OsZIP9	Os05g0472400	OsZIP9_1	0.804393	1.74641	0.188214	8.14987	17.0727	12.3266	26.3294	27.4999	11.7125
gene:Os06g0310801	Os06g0310801	gene:Os06g0310801_1	0.720311	1.64754	0.188214	4.20725	2.9422	3.3692	4.70226	5.92208	6.78049
gene:Os12g0165200	Os12g0165200	gene:Os12g0165200_1	-1.9258	-3.79946	0.188305	0.592371	0.465021	0.340806	0.058538	0.155714	0.150643
OsTLP3	Os04g0687900	OsTLP3_1	1.10512	2.15117	0.189151	1.05481	0.975906	2.35699	2.81065	3.95484	2.73034
gene:Os03g0185700	Os03g0185700	gene:Os03g0185700_1	-0.483008	-1.39765	0.189248	26.8761	35.8202	30.3117	22.4145	22.4105	21.914
gene:Os03g0788650	Os03g0788650	gene:Os03g0788650_1	7.51856	183.363	0.189248	0	0	0	0	1.58664	0
Os6PGDH2	Os11g0484500	Os6PGDH2_1	0.505803	1.41991	0.189248	47.6368	38.8333	50.2116	64.5975	76.8659	53.364
OsRPL15	Os03g0598800	OsRPL15_2	1.37177	2.58787	0.189436	1.56851	0.758753	1.64628	4.90137	3.17588	2.2235
gene:Os06g0641932	Os06g0641932	gene:Os06g0641932_1	-0.890185	-1.85341	0.189436	3.63709	6.40553	6.31165	3.4379	3.20668	2.19743
gene:Os02g0526000	Os02g0526000	gene:Os02g0526000_3	-0.555349	-1.46952	0.189436	11.6329	13.9579	11.3583	6.72215	9.648	8.86801
gene:Os05g0372900	Os05g0372900	gene:Os05g0372900_1	-0.964195	-1.95098	0.189472	4.36723	4.93054	6.11362	2.93204	2.36609	2.60697
gene:Os01g0138300	Os01g0138300	gene:Os01g0138300_1	7.23356	150.494	0.189472	0	0	0	0.514359	0	0.335782
gene:Os01g0685400	Os01g0685400	gene:Os01g0685400_1	-0.813426	-1.75738	0.189472	7.05242	8.28828	6.6475	4.39804	3.98215	4.21161
OsCAD8D	Os09g0400400	OsCAD8D_1	1.35498	2.55793	0.189558	0.57832	0.544789	1.40367	2.57173	2.11403	1.79242
gene:Os02g0829800	Os02g0829800	gene:Os02g0829800_1	0.646332	1.56518	0.189669	8.54657	5.3198	6.16189	8.95888	11.1761	11.3487
gh1	Os03g0819600	gh1_1	-0.489008	-1.40348	0.189669	220.161	209.462	167.636	156.74	145.968	123.404
gene:Os01g0805700	Os01g0805700	gene:Os01g0805700_2	-1.00755	-2.01049	0.19062	2.50192	2.45565	1.3737	0.843872	1.28482	1.02867
gene:Os03g0324650	Os03g0324650	gene:Os03g0324650_1	7.21627	148.701	0.191339	0	0	0	0	0.444994	0.361068
gene:Os06g0296900	Os06g0296900	gene:Os06g0296900_1	-0.985589	-1.98012	0.191477	1.16014	2.56882	2.90293	1.19373	1.04928	1.11777
gene:Os03g0165350	Os03g0165350	gene:Os03g0165350_1	-7.14297	-141.334	0.191734	0.590654	0.240609	0	0	0	0
gene:Os04g0141400	Os04g0141400	gene:Os04g0141400_1	1.75242	3.36923	0.191807	0.335861	0.0451982	0.258789	0.695404	0.662145	0.808357
gene:Os09g0294000	Os09g0294000	gene:Os09g0294000_2	0.627399	1.54478	0.192266	7.86845	4.13027	4.666	8.94267	8.30926	8.57367
OsHAP3F	Os07g0606600	OsHAP3F_1	-0.688788	-1.61193	0.192266	14.2951	14.8199	9.65777	8.26469	7.91729	7.94057
gene:Os11g0158666	Os11g0158666	gene:Os11g0158666_1	-1.03156	-2.04424	0.192266	2.82513	2.83744	2.33049	1.53959	1.24909	1.14898
gene:Os02g0792800	Os02g0792800	gene:Os02g0792800_2	-2.79397	-6.93538	0.192266	3.51336	1.42626	0	0.153454	0	0.555332
gene:Os02g0756850	Os02g0756850	gene:Os02g0756850_1	2.52556	5.75797	0.192266	0	0.533499	0	1.3844	0.763936	0.966464
gene:Os03g0221700	Os03g0221700	gene:Os03g0221700_1	-0.526514	-1.44044	0.192487	11.7088	13.0188	10.2616	8.21336	7.89394	8.2733
osACA1	Os03g0203700	osACA1_2	-0.493681	-1.40803	0.192821	10.5268	12.2862	9.2786	7.20911	7.649	8.0089
OsADF9	Os07g0484200	OsADF9_1	-1.00921	-2.01281	0.193266	3.53877	5.49494	7.67674	2.57472	2.60666	3.15223
OsSCP42	Os09g0462875	OsSCP42_1	-1.46449	-2.75965	0.193807	1.49849	1.38157	2.09798	0.378079	0.53428	0.881742
gene:Os03g0166000	Os03g0166000	gene:Os03g0166000_1	0.57277	1.48738	0.194155	25.101	13.5434	20.0406	25.5783	27.6753	34.5376
gene:Os05g0590000	Os05g0590000	gene:Os05g0590000_1	-2.66197	-6.32896	0.194191	1.13132	0.532865	0.2034	0	0.289125	0
OsCPS2	Os02g0571100	OsCPS2_1	3.93851	15.3324	0.194191	0.0126614	0	0.0136583	0.43792	0.0124809	0.0120745
gene:Os02g0731300	Os02g0731300	gene:Os02g0731300_1	-0.60611	-1.52215	0.194191	8.13311	8.15246	7.14727	5.59105	5.4304	4.43714
gene:Os01g0825500	Os01g0825500	gene:Os01g0825500_2	2.21261	4.63514	0.194191	0.0993857	0.0702175	0.107211	0.564724	0.318399	0.426504
OsBgal2	Os06g0573600	OsBgal2_3	-1.62855	-3.09202	0.194191	14.9175	4.75975	1.74269	2.47956	3.7948	0.622798
AAO3	Os03g0790900	AAO3_2	0.501781	1.41596	0.194191	14.2182	13.6329	12.2678	21.7787	20.5721	14.5374
prx22	Os01g0963000	prx22_2	-6.88041	-117.817	0.194402	0.390836	0.420772	0.391494	0	0	0
Dad	Os08g0559600	Dad_2	7.47636	178.077	0.194814	0	0	0	0	1.21145	0
gene:Os01g0644000	Os01g0644000	gene:Os01g0644000_1	0.967769	1.95581	0.194814	4.53517	4.42481	5.12522	9.39014	11.3892	6.84784
CMT2	Os10g0104900	CMT2_1	0.648514	1.56755	0.195371	7.73133	4.16893	6.15438	7.34503	9.52376	11.6137
gene:Os06g0721600	Os06g0721600	gene:Os06g0721600_1	0.547045	1.46109	0.195371	6.54513	5.63919	5.7388	7.19009	9.31224	9.7982
OsAT10	Os06g0594600	OsAT10_1	-0.459122	-1.3747	0.195371	31.2089	36.0778	32.8972	25.4005	23.7367	23.9836
gene:Os02g0184300	Os02g0184300	gene:Os02g0184300_1	-0.504493	-1.41863	0.195891	14.3179	16.3252	15.3697	8.68042	11.6832	12.2113
NRAMP1	Os07g0258400	NRAMP1_2	-6.88705	-118.361	0.196578	0.224882	0.179252	0.354552	0	0	0
ARGOS	Os11g0247000	ARGOS_1	0.934535	1.91127	0.196598	1.93452	2.93286	3.39111	5.88443	5.09511	4.84273
OsTHI3	Os06g0513050	OsTHI3_1	0.934676	1.91146	0.19721	140.516	44.273	218.125	244.432	258.306	275.579
gene:Os06g0714700	Os06g0714700	gene:Os06g0714700_1	-1.25733	-2.39053	0.19721	3.21759	4.87808	4.82676	2.48408	1.58586	1.34244
OsSAUR5	Os02g0143400	OsSAUR5_1	-0.843667	-1.79461	0.197979	19.2221	16.2969	22.9034	13.124	10.4215	9.08224
CAB2R	Os01g0600900	CAB2R_2	-0.839481	-1.78941	0.197979	137.721	57.0798	37.4972	48.4975	39.993	41.3608
GH2	Os02g0187800	GH2_1	-0.471988	-1.38702	0.197979	428.519	488.129	508.208	339.91	338.191	353.178
D61	Os01g0718300	D61_3	0.549841	1.46392	0.198279	7.82632	4.9521	8.27603	8.8824	10.3191	11.8187
gene:Os11g0552500	Os11g0552500	gene:Os11g0552500_1	-0.93195	-1.90785	0.198671	3.71656	5.15013	4.99695	2.7146	2.41584	2.15739
OsPUB36	Os02g0690600	OsPUB36_1	-0.9423	-1.92159	0.199321	4.58605	3.34323	3.62955	2.20903	1.86279	1.95597
OsG1L4	Os04g0516200	OsG1L4_1	-2.25443	-4.77147	0.199321	0.905458	0.393674	2.2916	0.447387	0.0343288	0.265688
OsGRL16	Os07g0659900	OsGRL16_1	-0.556421	-1.47062	0.199321	17.3987	18.1526	16.4313	12.8139	11.423	11.2702
OsOFP19_1	Os05g0324600	OsOFP19_1_1	-0.939869	-1.91835	0.199509	5.49404	4.86743	6.103	3.03777	2.41773	3.11867
gene:Os01g0739700	Os01g0739700	gene:Os01g0739700_1	0.872567	1.83092	0.199509	2.56878	1.46507	2.35632	3.35008	3.97911	4.41614
gene:Os01g0605500	Os01g0605500	gene:Os01g0605500_1	0.658708	1.57867	0.199509	3.22799	2.73675	3.17746	4.0937	5.11767	5.25887
gene:Os08g0531100	Os08g0531100	gene:Os08g0531100_1	-0.573146	-1.48776	0.199509	9.60266	8.57369	6.81006	5.57286	5.45093	5.82617
RMtATPb	Os05g0553000	RMtATPb_2	0.70141	1.62609	0.20016	15.2434	21.222	25.4443	18.8056	39.574	43.0901
OsGH3-9	Os07g0576500	OsGH3-9_1	-0.497527	-1.41179	0.201611	22.1021	30.099	32.1487	22.0587	19.7851	18.0918
OsHsp58.7	Os09g0491772	OsHsp58.7_1	0.497843	1.4121	0.201611	25.8333	17.1868	23.6801	29.1487	31.1398	34.382
prx137	Os12g0191500	prx137_1	0.805594	1.74787	0.201611	4.12538	3.22897	5.30097	6.59467	7.1464	8.44686
OsFH14_1	Os05g0104000	OsFH14_1_1	0.78715	1.72566	0.202079	2.39836	1.55479	1.72479	2.85426	3.31746	3.66441
OsPR2_1	Os01g0940700	OsPR2_1_2	1.19671	2.29217	0.202079	2.11961	1.12315	1.20041	4.16302	4.04821	1.9961
gene:Os11g0270000	Os11g0270000	gene:Os11g0270000_1	-0.472257	-1.38728	0.202588	67.78	59.6613	61.1582	47.2065	49.5244	39.6074
gene:Os10g0155100	Os10g0155100	gene:Os10g0155100_1	-0.529251	-1.44318	0.202588	33.2378	27.4588	39.466	25.3076	16.7827	27.6837
OsSub38	Os04g0127300	OsSub38_1	1.65017	3.13871	0.203513	0.271445	0.175798	0.219613	0.402362	0.786002	0.922197
gene:Os02g0276200	Os02g0276200	gene:Os02g0276200_1	-0.486192	-1.40074	0.204221	69.5501	66.6162	55.2126	52.8516	39.5322	44.4852
CAB1R	Os09g0346500	CAB1R_1	-0.571443	-1.48601	0.204371	107.438	74.0255	46.7369	51.0913	50.5529	52.0912
gene:Os05g0400200	Os05g0400200	gene:Os05g0400200_1	-2.69422	-6.47202	0.204371	0.264137	0.539114	0.949778	0	0.173581	0.0839643
gene:Os11g0171700	Os11g0171700	gene:Os11g0171700_1	1.11319	2.16324	0.204466	0.481073	0.598541	0.665824	0.672731	1.49423	1.636
gene:Os01g0812100	Os01g0812100	gene:Os01g0812100_1	-1.23081	-2.34698	0.204739	1.83369	1.60906	2.65549	1.06737	0.619024	0.910278
gene:Os02g0653400	Os02g0653400	gene:Os02g0653400_1	-0.709423	-1.63515	0.204739	6.04151	5.3808	7.20446	4.1683	3.8331	3.41498
gene:Os01g0685900	Os01g0685900	gene:Os01g0685900_1	1.17212	2.25342	0.205079	0.940947	2.27379	0.912058	1.15894	4.08652	4.09651
CK1	Os03g0319400	CK1_3	7.1963	146.657	0.206312	0	0	0	0.205474	1.40546	0
CLPC2	Os12g0226900	CLPC2_1	1.13129	2.19055	0.206312	2.89759	0.841835	2.97967	3.63945	5.47231	5.73314
gene:Os08g0556300	Os08g0556300	gene:Os08g0556300_1	-0.702074	-1.62684	0.206312	17.1901	34.9058	43.1767	22.1883	19.3717	17.2433
gene:Os04g0295400	Os04g0295400	gene:Os04g0295400_1	-3.52201	-11.4876	0.206759	0.194136	0.0571499	0.0654441	0	0	0.0231421
gene:Os10g0315900	Os10g0315900	gene:Os10g0315900_1	7.41064	170.147	0.206993	0	0	0	0	0.925764	0
gene:Os03g0731500	Os03g0731500	gene:Os03g0731500_1	-0.554163	-1.46832	0.206993	7.09015	6.96059	5.18045	3.60508	4.92689	4.60922
gene:Os07g0608100	Os07g0608100	gene:Os07g0608100_1	1.91509	3.77138	0.207309	1.21657	0.802225	0	2.7651	0.989364	3.8866
D2	Os01g0197100	D2_1	1.03087	2.04325	0.208714	1.15615	1.63368	2.26987	2.62777	3.44181	4.32204
gene:Os12g0569200	Os12g0569200	gene:Os12g0569200_1	0.614451	1.53098	0.208714	891.88	387.718	800.417	932.255	1062.37	1213
gene:Os10g0439166	Os10g0439166	gene:Os10g0439166_1	-1.31905	-2.49502	0.208714	3.93943	3.32331	2.28337	1.10397	1.39102	1.34573
gene:Os08g0558400	Os08g0558400	gene:Os08g0558400_1	0.762805	1.69679	0.208714	1.85209	2.2245	2.86701	2.24204	4.53683	5.0956
OsGELP101	Os09g0567800	OsGELP101_1	0.839097	1.78893	0.208735	6.40752	5.77807	9.86587	12.1768	12.6324	14.7801
gene:Os01g0755700	Os01g0755700	gene:Os01g0755700_1	-0.543099	-1.4571	0.208882	31.1998	28.856	24.6297	18.1328	16.8505	23.3412
OsUGT706F1	Os01g0734800	OsUGT706F1_2	-0.535941	-1.44989	0.208882	15.7656	16.2123	13.0001	9.64549	8.86889	12.6143
gene:Os11g0253100	Os11g0253100	gene:Os11g0253100_1	2.32855	5.023	0.20889	0.0739639	0.0522566	0.0199469	0.274092	0.218729	0.282142
OsISC23	Os02g0774300	OsISC23_1	0.500457	1.41466	0.209384	27.8833	28.6041	30.5429	28.4472	45.3289	50.0903
gene:Os09g0458300	Os09g0458300	gene:Os09g0458300_1	-0.893045	-1.85709	0.209508	2.62915	3.17485	3.31202	1.37753	1.61762	1.91832
ZRP4_1	Os05g0515600	ZRP4_1_1	-0.576257	-1.49098	0.209624	21.4873	22.8302	16.8832	14.9231	16.6661	9.48438
gene:Os12g0245700	Os12g0245700	gene:Os12g0245700_1	-1.09719	-2.13937	0.210156	8.21985	7.74326	11.5128	6.09214	4.05133	2.7183
gene:Os09g0329800	Os09g0329800	gene:Os09g0329800_1	-2.22144	-4.66358	0.210688	0.733713	0.645094	1.16084	0.241685	0.144651	0.13994
gene:Os08g0547350	Os08g0547350	gene:Os08g0547350_1	7.36891	165.297	0.210781	0	0	0	0	0	1.20458
DERF5	Os02g0764700	DERF5_1	-1.8803	-3.68153	0.210781	0.980002	1.45579	1.09782	0.521466	0.111465	0.323507
OSVDAC7	Os01g0276200	OSVDAC7_1	0.50435	1.41848	0.210886	25.1793	17.0561	21.8091	27.4903	30.1798	33.6018
gene:Os11g0111900	Os11g0111900	gene:Os11g0111900_1	-0.534504	-1.44844	0.211017	19.2075	16.8636	21.0634	14.3851	11.8689	13.305
Os9bglu30	Os09g0491100	Os9bglu30_2	-0.480008	-1.39475	0.212176	58.0133	56.8061	44.9168	34.9923	46.3914	33.3951
OsMT2a	Os01g0149800	OsMT2a_1	-0.546496	-1.46053	0.212226	253.753	222.62	123.414	131.891	136.376	142.751
gene:Os02g0224800	Os02g0224800	gene:Os02g0224800_2	-7.27589	-154.975	0.212616	4.01076	0	0	0	0	0
RACK1	Os01g0686800	RACK1_1	0.518235	1.4322	0.212643	163.307	125.833	188.157	178.621	252.164	257.525
gene:Os03g0665000	Os03g0665000	gene:Os03g0665000_1	0.588128	1.50329	0.21265	14.026	16.1	16.6994	27.413	21.6608	21.5004
PsbY	Os08g0119800	PsbY_2	-2.1348	-4.39177	0.21265	6.70005	4.73369	1.17841	0.719672	0	2.15298
OsCYP20-2	Os05g0103200	OsCYP20-2_1	1.32812	2.51075	0.213419	0.732539	2.67401	1.21825	5.76099	3.39987	2.44504
gene:Os03g0179000	Os03g0179000	gene:Os03g0179000_1	0.654274	1.57382	0.213419	2.99349	2.1945	3.04071	3.68332	4.37455	4.94301
AAO3	Os03g0790900	AAO3_1	0.778252	1.71505	0.213419	3.47026	7.83258	7.44512	5.72319	14.0658	12.5787
OsCYP72A18	Os01g0627500	OsCYP72A18_1	0.693927	1.61768	0.213419	2.79976	3.52225	3.07866	5.74765	4.80748	4.71984
prx43	Os03g0368300	prx43_1	0.524152	1.43809	0.213874	40.8796	34.3925	55.6352	74.0078	52.2574	62.9294
gene:Os02g0822500	Os02g0822500	gene:Os02g0822500_3	-0.452566	-1.36847	0.213883	15.6744	16.8164	13.6588	11.3729	11.5186	10.9528
D53-like	Os12g0104300	D53-like_1	-0.494863	-1.40919	0.214036	13.2932	14.4529	10.034	8.46113	8.06245	10.3574
OsTBL6	Os03g0817800	OsTBL6_2	-0.503933	-1.41807	0.214383	133.503	87.5828	92.7896	70.3759	67.429	84.4293
gene:Os09g0330000	Os09g0330000	gene:Os09g0330000_1	-0.870747	-1.82861	0.214383	3.28679	5.23088	4.69073	2.96557	2.55572	1.71323
gene:Os03g0376800	Os03g0376800	gene:Os03g0376800_2	-0.857081	-1.81137	0.214849	3.95133	2.98007	2.82419	2.45541	1.08725	1.84941
OsEXPA17	Os06g0108600	OsEXPA17_1	-0.676492	-1.59825	0.214849	14.0666	21.4178	29.0188	13.9846	13.2377	13.3335
OsPME3	Os01g0312500	OsPME3_1	0.962461	1.94863	0.215199	2.23842	1.36952	2.41466	3.60305	4.41301	3.74115
gene:Os05g0188100	Os05g0188100	gene:Os05g0188100_1	-0.522965	-1.43691	0.215534	81.895	114.299	101.065	87.0538	65.3174	54.7163
gene:Os11g0582000	Os11g0582000	gene:Os11g0582000_1	2.44539	5.44672	0.216088	0.0999643	0.235421	0.0539175	0.938455	0.985393	0.333657
GH2	Os02g0187800	GH2_2	-0.718464	-1.64543	0.216088	217.701	132.76	127.747	150.897	77.2096	62.1374
OsFAD2	Os02g0716500	OsFAD2_1	0.570959	1.48551	0.216088	47.713	29.3995	32.6538	57.9713	51.7361	53.8557
OsPIP2_3	Os04g0233400	OsPIP2_3_2	-0.464981	-1.3803	0.216217	188.906	175.467	198.017	150.645	127.399	130.739
GLO3	Os04g0623500	GLO3_1	0.479796	1.39455	0.216513	22.3304	19.9249	22.1158	25.4197	35.6272	29.0974
NRT2.3	Os01g0704100	NRT2.3_2	-0.895643	-1.86044	0.216889	18.2663	52.2881	53.2237	32.1938	22.047	12.3165
gene:Os01g0283100	Os01g0283100	gene:Os01g0283100_1	0.465378	1.38068	0.216889	37.3731	42.0271	38.6444	44.931	57.8475	60.9089
CAO	Os10g0567400	CAO_1	-2.06549	-4.18575	0.216889	0.419578	0.293251	0.292009	0	0.14676	0.0903518
OsABCB2	Os01g0533900	OsABCB2_1	0.756221	1.68906	0.216889	1.9655	2.90607	3.15933	3.0228	5.31204	5.31286
OsFKBP58	Os04g0446500	OsFKBP58_2	0.539853	1.45382	0.217169	15.795	9.36152	11.4124	15.7225	16.8511	20.8527
OsPME19	Os06g0193200	OsPME19_1	0.852731	1.80592	0.217847	1.90362	1.81033	2.71845	3.404	3.23471	5.03121
gene:Os01g0853700	Os01g0853700	gene:Os01g0853700_1	-0.562566	-1.47689	0.218487	16.1173	23.5818	22.1952	15.1815	14.1523	12.6886
OsbHLH098	Os03g0797600	OsbHLH098_2	-2.09057	-4.25915	0.219218	0.481635	1.04086	0.733492	0.251974	0	0.270182
gene:Os02g0511400	Os02g0511400	gene:Os02g0511400_1	-1.27693	-2.42323	0.219218	2.33287	1.72846	1.18758	0.518054	0.826827	0.824901
gene:Os02g0628200	Os02g0628200	gene:Os02g0628200_1	-0.452665	-1.36857	0.219242	57.4047	60.1375	56.6362	48.2063	38.2707	41.1152
RFC1	Os11g0572100	RFC1_1	-7.22471	-149.573	0.219242	0.504024	0	0	0	0	0
gene:Os09g0326950	Os09g0326950	gene:Os09g0326950_1	7.04014	131.611	0.219242	0	0	0	0	0.296543	0.758201
rfa3*	Os03g0177900	rfa3*_1	0.533138	1.44707	0.219614	183.893	175.043	224.97	192.925	312.444	345.688
OsCML22	Os04g0492800	OsCML22_1	-0.613302	-1.52976	0.219682	13.655	14.4412	13.9838	10.7591	8.32746	8.50773
OsMSRMK2	Os03g0285800	OsMSRMK2_2	0.552143	1.46626	0.219682	7.86378	9.7323	9.12973	11.0298	11.9799	16.362
gene:Os08g0420700	Os08g0420700	gene:Os08g0420700_1	-0.480785	-1.3955	0.219682	48.6235	67.2265	61.7123	46.8653	39.5322	41.1797
OsHSP70_3	Os03g0821100	OsHSP70_3_1	0.516775	1.43075	0.219682	51.2281	31.7371	41.6045	48.4368	61.3008	69.5262
gene:Os08g0379400	Os08g0379400	gene:Os08g0379400_4	-2.42134	-5.35667	0.219708	0.571153	0.516517	0.566834	0	0	0.30502
gene:Os07g0162500	Os07g0162500	gene:Os07g0162500_1	0.693404	1.61709	0.220572	4.11156	4.57739	5.02665	8.6432	7.14792	6.4399
gene:Os08g0110000	Os08g0110000	gene:Os08g0110000_1	-0.475178	-1.39009	0.220572	20.7019	21.5646	22.5902	17.6848	16.0387	13.0527
OsbHLH158	Os06g0653200	OsbHLH158_1	-1.03488	-2.04894	0.220572	3.4852	3.28313	4.09858	2.25841	1.77408	1.28042
OsPOP21	Os10g0415600	OsPOP21_2	7.11004	138.145	0.221485	0	0	0	0	0.101585	0.96312
OsMIK	Os03g0737701	OsMIK_1	0.993629	1.99119	0.22159	1.35368	1.05967	1.29573	2.69426	2.29288	2.40004
OsRLCK118	Os03g0821900	OsRLCK118_2	-0.841469	-1.79187	0.221629	6.98239	8.11376	4.95536	5.1523	3.8716	2.14656
gene:Os02g0593400	Os02g0593400	gene:Os02g0593400_2	1.31454	2.48724	0.221629	1.25714	0.879726	0.658685	2.12966	3.39899	1.47289
OsARF8	Os02g0628600	OsARF8_1	0.447724	1.36389	0.221822	19.9986	22.8997	21.763	28.8036	30.3362	29.3624
gene:Os07g0445800	Os07g0445800	gene:Os07g0445800_1	-0.860341	-1.81547	0.222504	8.10217	8.98235	12.248	5.8279	4.94412	5.41388
gene:Os04g0233851	Os04g0233851	gene:Os04g0233851_1	-2.68096	-6.41282	0.222511	0.485912	0.419594	1.22306	0.320118	0	0
gene:Os03g0401100	Os03g0401100	gene:Os03g0401100_1	-0.472797	-1.3878	0.222511	36.0718	50.2133	36.2035	30.6839	29.6639	28.0521
gene:Os01g0936900	Os01g0936900	gene:Os01g0936900_1	1.15194	2.22212	0.222511	3.2817	0.804273	1.66931	3.66482	4.97072	4.22366
CDPK	Os10g0539600	CDPK_1	-0.472153	-1.38718	0.222511	20.9971	28.6626	23.133	17.3266	18.8354	16.4521
NRAMP5	Os07g0257200	NRAMP5_1	-0.496145	-1.41044	0.222511	164.653	229.653	217.373	144.814	167.604	122.463
gene:Os04g0320700	Os04g0320700	gene:Os04g0320700_2	0.78438	1.72235	0.223726	2.87345	2.80352	4.91523	6.83519	6.25171	5.22606
OsSAUR10	Os02g0512000	OsSAUR10_1	-0.529477	-1.44341	0.224062	214.686	376.132	311.047	232.227	220.108	173.417
gene:Os04g0521900	Os04g0521900	gene:Os04g0521900_1	-0.520144	-1.4341	0.224173	59.7371	42.6845	50.0249	44.2522	31.1875	31.1003
UGT705A3	Os05g0499800	UGT705A3_1	7.00776	128.691	0.224783	0	0	0	0	0.510508	0.239459
gene:Os01g0512200	Os01g0512200	gene:Os01g0512200_2	-1.38946	-2.6198	0.224869	2.84419	0.988919	2.62041	1.66466	0.481312	0.314306
gene:Os07g0107100	Os07g0107100	gene:Os07g0107100_1	-0.556854	-1.47106	0.224869	25.3037	21.9848	20.1675	17.7722	14.636	13.5611
OsAAP11B	Os12g0181600	OsAAP11B_1	-0.708358	-1.63394	0.225364	5.50321	5.23814	4.06074	3.26674	2.8819	2.95207
gene:Os06g0634300	Os06g0634300	gene:Os06g0634300_2	0.554912	1.46908	0.225364	11.1585	9.77299	7.75218	14.8229	13.0859	14.3794
gene:Os05g0440201	Os05g0440201	gene:Os05g0440201_1	-3.06296	-8.35684	0.225731	0.0432738	0.132486	0.116702	0	0.0106642	0.0206339
OsCYP709C9	Os07g0418500	OsCYP709C9_2	6.9957	127.619	0.225731	0	0	0	0.296583	0	0.538753
gene:Os05g0142400	Os05g0142400	gene:Os05g0142400_1	-0.96561	-1.95289	0.225731	8.90058	7.33073	6.66324	5.43113	2.78073	3.52507
gene:Os08g0533450	Os08g0533450	gene:Os08g0533450_1	-6.70681	-104.46	0.225731	0.319124	0.330683	0.585226	0	0	0
gene:Os02g0601800	Os02g0601800	gene:Os02g0601800_1	-6.89128	-118.709	0.225731	0.271119	0.244295	0	0	0	0
RbcS3	Os12g0291100	RbcS3_2	-2.03551	-4.09967	0.226061	3.20376	1.23816	0.886156	0.405892	0.404883	0.470039
gene:Os08g0383800	Os08g0383800	gene:Os08g0383800_1	-1.8337	-3.56451	0.226472	0.456899	2.11893	1.36488	0.486239	0.277161	0.33517
gene:Os08g0337800	Os08g0337800	gene:Os08g0337800_1	-0.648824	-1.56789	0.226986	7.96455	13.8023	11.9689	7.99432	7.94977	5.61293
OsHsp24.1	Os02g0758000	OsHsp24.1_1	-0.552541	-1.46667	0.226986	20.9429	15.0952	17.7531	14.001	12.533	10.2368
BC1	Os03g0416200	BC1_1	-0.479264	-1.39403	0.226986	40.2296	33.7256	26.8195	24.1978	24.9885	23.2622
gene:Os03g0851100	Os03g0851100	gene:Os03g0851100_2	0.502332	1.4165	0.226986	62.8645	42.6684	56.7334	62.4127	77.6292	91.2039
OsPSK2	Os11g0149400	OsPSK2_1	-3.06294	-8.35674	0.227202	0.317354	0.209268	0.342341	0	0.0938491	0
gene:Os03g0374400	Os03g0374400	gene:Os03g0374400_1	0.551476	1.46558	0.227202	6.5035	7.07308	6.91329	10.6613	10.803	8.66116
OsEnS-64	Os04g0404400	OsEnS-64_1	-0.458258	-1.37388	0.227202	43.579	54.2244	55.5131	37.7227	38.9686	35.2805
OsLTPG1_1	Os01g0814100	OsLTPG1_1_1	-1.46685	-2.76418	0.227202	1.42686	1.98698	2.7438	0.888929	1.13133	0.207066
prx34	Os03g0121300	prx34_1	3.7465	13.4217	0.227202	0.528273	0	0	7.30855	0	0
gene:Os06g0730900	Os06g0730900	gene:Os06g0730900_1	-2.57319	-5.95126	0.227202	2.64662	0.675568	3.05761	0	1.07722	0
gene:Os11g0232100	Os11g0232100	gene:Os11g0232100_1	-0.508606	-1.42267	0.228293	84.2301	71.6753	57.7546	62.5692	41.1281	46.5949
gene:Os05g0531400	Os05g0531400	gene:Os05g0531400_1	0.713364	1.63962	0.228293	11.8159	5.53168	7.87949	14.0472	14.1887	13.2828
gene:Os04g0669475	Os04g0669475	gene:Os04g0669475_1	-0.461799	-1.37726	0.22857	33.9929	32.4551	31.9578	25.4139	21.8951	24.3609
gene:Os10g0467850	Os10g0467850	gene:Os10g0467850_1	-3.17122	-9.00806	0.2287	27.1076	4.25428	0	2.5318	0.909611	0
gene:Os01g0266800	Os01g0266800	gene:Os01g0266800_1	-0.560897	-1.47519	0.2287	23.3181	15.1106	18.967	10.5737	11.4558	17.1083
OsSRP-LGC	Os01g0765400	OsSRP-LGC_1	-0.759347	-1.69272	0.2287	4.46689	7.44474	6.59776	4.05199	3.59031	3.32048
gene:Os01g0950100	Os01g0950100	gene:Os01g0950100_1	1.8197	3.53007	0.2287	4.0581	0	2.02044	6.47803	9.53905	5.65614
OsNDPK3	Os05g0595400	OsNDPK3_2	0.501264	1.41545	0.2287	20.0351	26.5191	24.2452	25.8841	34.7714	40.053
OsZHD11	Os03g0718500	OsZHD11_1	-1.52504	-2.87795	0.2287	1.43534	1.76816	1.54835	0.290954	0.761857	0.596659
OsLAC12	Os03g0297900	OsLAC12_1	-0.477503	-1.39233	0.2287	24.2061	19.1691	20.2313	15.8905	12.7079	17.2477
gene:Os05g0431750	Os05g0431750	gene:Os05g0431750_1	-7.14436	-141.471	0.2287	1.19756	0	0	0	0	0
gene:Os08g0552400	Os08g0552400	gene:Os08g0552400_1	-1.02822	-2.03951	0.228904	1.9977	2.27245	2.48027	1.02431	1.05892	1.22214
gene:Os08g0129600	Os08g0129600	gene:Os08g0129600_1	0.831583	1.77964	0.22891	1.75424	1.27937	1.44063	2.04669	2.35398	3.60487
gene:Os01g0522400	Os01g0522400	gene:Os01g0522400_1	-0.942113	-1.92134	0.229645	1.68029	3.63589	4.54044	1.5947	2.06632	1.49134
gene:Os11g0640300	Os11g0640300	gene:Os11g0640300_2	2.63581	6.21525	0.229645	0	0.102558	0	0.0645515	0.311224	0.290707
gene:Os04g0105000	Os04g0105000	gene:Os04g0105000_1	0.554022	1.46817	0.229651	4.80576	3.54163	4.30248	5.08288	6.04778	7.5344
gene:Os07g0617100	Os07g0617100	gene:Os07g0617100_1	-0.450682	-1.36669	0.229857	60.5124	59.7325	64.8223	48.4528	43.0371	44.2976
gene:Os03g0276900	Os03g0276900	gene:Os03g0276900_1	-0.458493	-1.37411	0.229857	31.7134	39.4632	38.5494	29.1578	25.3862	25.5419
PsbO	Os01g0501800	PsbO_1	-0.555848	-1.47003	0.230468	74.5317	55.5802	33.8966	33.8816	36.7219	41.1602
gene:Os12g0556600	Os12g0556600	gene:Os12g0556600_1	1.07967	2.11355	0.230468	0.891679	1.34397	1.20673	2.45122	1.2785	3.58692
TagI_1	Os01g0799500	TagI_1_1	0.474962	1.38988	0.2308	23.1607	16.8898	24.5616	31.5413	28.6915	29.955
gene:Os06g0633100	Os06g0633100	gene:Os06g0633100_1	-0.632382	-1.55012	0.2308	19.2507	17.9961	24.8351	11.811	11.4437	17.0037
OsPEAMT2	Os05g0548900	OsPEAMT2_1	0.509822	1.42387	0.23107	9.82039	15.3339	14.1671	16.6505	20.2062	19.3558
OsXTH19	Os03g0108300	OsXTH19_1	-1.51835	-2.86464	0.231071	1.24496	1.17278	1.81147	0.801106	0.256858	0.414158
gene:Os03g0310800	Os03g0310800	gene:Os03g0310800_1	-0.482053	-1.39673	0.231071	49.5179	36.7469	39.0095	31.3723	27.0138	31.5977
OsFKBP62b	Os04g0352400	OsFKBP62b_1	-0.664981	-1.58555	0.231071	7.00738	7.55908	5.48507	5.13463	4.65198	2.86395
OsHAK16	Os03g0575200	OsHAK16_1	0.812834	1.75666	0.231827	1.37162	1.53714	1.30104	1.67092	2.86731	2.89798
OsGRF5	Os06g0116200	OsGRF5_1	0.636939	1.55503	0.231827	7.52404	4.21654	6.23104	8.34096	9.41279	10.3259
OsTCP9	Os02g0747400	OsTCP9_1	-0.583017	-1.49798	0.232073	7.54845	6.58837	8.74102	5.34335	4.31265	5.6707
gene:Os01g0237000	Os01g0237000	gene:Os01g0237000_1	-0.765237	-1.69965	0.232471	8.31299	13.6803	10.0656	7.81253	6.68938	4.3683
gene:Os05g0304701	Os05g0304701	gene:Os05g0304701_1	-1.35899	-2.56505	0.233579	4.41359	3.7835	4.28499	2.79137	1.39222	0.673441
Osh69	Os08g0495800	Osh69_2	-0.563362	-1.47771	0.233825	7.42473	6.38767	5.96801	4.32436	4.05453	5.05039
gene:Os05g0535566	Os05g0535566	gene:Os05g0535566_1	-0.529137	-1.44307	0.234724	9.04376	10.5022	8.83219	6.48685	7.01582	6.26003
UGT_5	Os06g0283100	UGT_5_1	-0.609165	-1.52538	0.234989	7.84559	10.3149	11.1468	6.97561	7.04211	5.25154
OsSigP1	Os02g0827900	OsSigP1_2	0.814014	1.7581	0.235349	2.4214	3.17169	2.73643	5.76557	5.25114	3.67266
gene:Os08g0545900	Os08g0545900	gene:Os08g0545900_1	-1.1848	-2.27332	0.235349	1.74421	1.16797	1.60951	0.519164	0.642164	0.821658
gene:Os12g0640950	Os12g0640950	gene:Os12g0640950_1	-1.27981	-2.42806	0.236953	6.61717	11.3719	11.6719	2.47425	7.05172	2.72884
OsRLCK18	Os01g0117400	OsRLCK18_1	1.21799	2.32622	0.23696	1.26565	1.34779	2.19636	3.91529	3.74283	3.46353
OsC3H41	Os06g0318700	OsC3H41_2	3.70761	13.0648	0.23696	0.0529087	0	0.171223	3.13706	0	0
gene:Os06g0570566	Os06g0570566	gene:Os06g0570566_1	-0.559686	-1.47395	0.237295	34.221	32.787	35.4665	19.8517	19.054	30.964
gene:Os06g0167000	Os06g0167000	gene:Os06g0167000_4	0.635101	1.55305	0.238747	5.09656	8.49351	8.11879	6.54641	12.948	14.4452
gene:Os02g0752250	Os02g0752250	gene:Os02g0752250_1	-6.79413	-110.978	0.238916	0.324219	0.277655	0	0	0	0
gene:Os02g0197600	Os02g0197600	gene:Os02g0197600_2	-0.580935	-1.49582	0.238916	43.275	32.4022	19.5989	18.6513	20.9233	24.2512
gene:Os08g0526150	Os08g0526150	gene:Os08g0526150_1	7.15543	142.561	0.239341	0	0	0	0	0	1.24662
gene:Os01g0296166	Os01g0296166	gene:Os01g0296166_1	-0.580353	-1.49522	0.239639	8.19517	12.545	9.26033	6.39778	6.94737	6.77976
gene:Os12g0564866	Os12g0564866	gene:Os12g0564866_1	3.15951	8.93526	0.240128	0	0	0.0661925	0	0.362919	0.269178
gene:Os09g0450300	Os09g0450300	gene:Os09g0450300_2	-0.444051	-1.36042	0.240128	37.1477	38.1095	34.5178	24.0743	25.4723	31.4639
Cht8	Os10g0542900	Cht8_1	0.792907	1.73256	0.240128	3.74768	3.80196	5.04481	7.88172	7.54639	6.41481
OsACR8	Os08g0533600	OsACR8_1	-7.07131	-134.486	0.240128	0	0.862366	0	0	0	0
D53	Os11g0104300	D53_1	-0.4752	-1.39011	0.240244	13.7917	14.7447	10.1547	8.56307	8.68134	10.6646
Os9bglu32	Os09g0511700	Os9bglu32_1	0.457261	1.37293	0.240275	16.3044	20.1388	16.3156	24.6071	26.6963	21.3119
gene:Os06g0711100	Os06g0711100	gene:Os06g0711100_2	0.665789	1.58644	0.241248	2.85544	2.93566	2.81445	5.35702	3.90062	4.4371
gene:Os07g0623600	Os07g0623600	gene:Os07g0623600_1	-0.440175	-1.35677	0.241248	62.8604	53.1926	57.9037	44.1773	39.6841	44.7906
OsSAUR12	Os02g0769100	OsSAUR12_1	0.568063	1.48253	0.241248	12.684	15.7826	11.1678	18.6258	19.008	21.4036
ADK-B	Os11g0312400	ADK-B_1	0.584316	1.49933	0.241759	26.5485	16.9989	25.9429	45.6069	24.4104	34.5412
gene:Os03g0358800	Os03g0358800	gene:Os03g0358800_1	1.21432	2.32032	0.242058	0.53419	0.865535	0.76065	1.90039	1.97992	1.1615
OspPLAIIgamma	Os08g0376500	OspPLAIIgamma_1	0.882458	1.84351	0.242806	6.05186	3.88328	6.57567	6.67384	12.6661	11.2917
CP24	Os04g0457000	CP24_1	-0.574412	-1.48907	0.242954	58.5337	38.924	24.7375	23.7617	27.7965	30.6797
OsAT4	Os01g0291500	OsAT4_1	-0.484141	-1.39875	0.243963	219.823	194.664	200.973	181.112	116.954	142.94
OsObgM	Os11g0704300	OsObgM_1	7.05096	132.602	0.244987	0	0	0	0	0.0189839	0.936651
gene:Os02g0332200	Os02g0332200	gene:Os02g0332200_1	0.469176	1.38432	0.245763	39.8516	31.8492	39.7838	41.078	54.1735	59.982
RBCS_2	Os12g0292400	RBCS_2_1	-1.13876	-2.20191	0.246118	5.1145	1.57354	1.6533	1.2763	1.18825	1.33021
gene:Os06g0325350	Os06g0325350	gene:Os06g0325350_1	-3.1493	-8.87225	0.246118	0	0.271471	1.14783	0.153343	0	0
gene:Os07g0130450	Os07g0130450	gene:Os07g0130450_1	4.31081	19.8465	0.246223	0	0	0.0193125	0.406908	0	0.0853651
gene:Os12g0441600	Os12g0441600	gene:Os12g0441600_1	-1.1683	-2.24747	0.246223	3.21822	2.40242	2.68558	1.2901	0.867904	1.53452
gene:Os02g0587300	Os02g0587300	gene:Os02g0587300_1	-2.38838	-5.23569	0.246223	1.02362	0.876609	1.10421	0.183916	0.183459	0.177485
gene:Os01g0594300	Os01g0594300	gene:Os01g0594300_1	-0.441429	-1.35795	0.246715	25.5846	24.916	29.7077	20.7014	19.1835	19.3837
gene:Os10g0453000	Os10g0453000	gene:Os10g0453000_1	0.510929	1.42497	0.246715	40.4061	34.9262	32.2515	57.1881	43.9152	52.6478
gene:Os06g0474500	Os06g0474500	gene:Os06g0474500_2	6.84459	114.929	0.246715	0	0	0	0	0.421271	0.372114
gene:Os08g0483100	Os08g0483100	gene:Os08g0483100_1	-0.482379	-1.39705	0.247112	22.9225	23.0966	20.6558	16.5266	15.1546	16.2413
OsPGL13	Os01g0296200	OsPGL13_1	-0.696807	-1.62091	0.247255	17.7668	16.8332	8.91941	10.7706	7.30853	8.76487
gene:Os03g0720033	Os03g0720033	gene:Os03g0720033_1	-1.85471	-3.6168	0.24811	4.06237	1.59116	2.35256	1.37336	0	0.835983
gene:Os08g0178300	Os08g0178300	gene:Os08g0178300_2	-6.78545	-110.313	0.24811	0	0.208689	0.426744	0	0	0
gene:Os01g0936950	Os01g0936950	gene:Os01g0936950_1	1.19585	2.29079	0.248189	1.00041	1.80167	1.33311	2.79137	2.08832	4.65797
gene:Os02g0759200	Os02g0759200	gene:Os02g0759200_1	6.86074	116.222	0.248416	0	0	0	0	1.14095	3.03545
gene:Os08g0376550	Os08g0376550	gene:Os08g0376550_1	0.816385	1.76099	0.248729	8.23854	5.03568	7.53038	8.94925	14.0104	13.8541
OS-ERS1	Os03g0701700	OS-ERS1_1	0.552459	1.46658	0.248729	15.4148	18.3999	20.5411	37.3993	22.5215	19.9028
gene:Os06g0180666	Os06g0180666	gene:Os06g0180666_1	-0.506348	-1.42045	0.25005	24.2282	26.4358	20.777	16.8802	16.4516	17.2042
gene:Os01g0651800	Os01g0651800	gene:Os01g0651800_1	-0.442528	-1.35898	0.250256	31.2657	29.8018	25.7597	23.404	20.7686	19.8845
gene:Os12g0548501	Os12g0548501	gene:Os12g0548501_1	0.511608	1.42564	0.251631	202.837	120.566	210.975	228.944	259.815	278.083
gene:Os08g0521800	Os08g0521800	gene:Os08g0521800_1	-1.10518	-2.15126	0.252675	8.8799	5.38613	2.92885	1.86234	1.95218	4.20368
gene:Os03g0618300	Os03g0618300	gene:Os03g0618300_1	-0.510179	-1.42423	0.25426	20.9471	24.0422	19.1861	14.9598	14.4666	15.8093
OsFLA4	Os08g0490600	OsFLA4_1	-0.452166	-1.36809	0.25426	69.3727	56.8943	74.9288	52.6213	46.4769	48.5373
OsSAMS1	Os05g0135700	OsSAMS1_2	-0.75833	-1.69153	0.254595	806.082	434.832	507.212	558.038	253.68	220.871
gene:Os04g0112300	Os04g0112300	gene:Os04g0112300_2	7.08023	135.32	0.254852	0	0	0	0.927626	0	0
gene:Os09g0322300	Os09g0322300	gene:Os09g0322300_2	2.18539	4.54849	0.255108	0	0.132388	0.555873	1.15732	1.29298	0.714785
OsRLCK303	Os10g0516200	OsRLCK303_1	-0.453512	-1.36937	0.255108	50.765	44.1511	39.8356	36.0328	29.1344	33.485
OsABCB15	Os04g0481700	OsABCB15_1	-0.856569	-1.81073	0.255108	2.19003	2.15543	2.3801	1.25975	1.17607	1.27805
OsGH9B2	Os01g0312800	OsGH9B2_1	0.777138	1.71373	0.255172	4.23636	2.29004	3.91431	4.29235	6.27276	7.44926
gene:Os01g0190500	Os01g0190500	gene:Os01g0190500_1	0.67363	1.59508	0.255172	6.87504	3.54704	6.022	6.88648	8.93756	10.5759
gene:Os03g0858100	Os03g0858100	gene:Os03g0858100_2	0.605455	1.52146	0.255465	3.97465	5.02006	5.16612	4.40012	7.82724	9.46335
OsPEAMT1	Os01g0695100	OsPEAMT1_1	0.501025	1.41522	0.256196	35.5005	22.5694	34.7859	36.5257	47.5705	48.1476
GRF3	Os04g0600900	GRF3_1	-1.66783	-3.17737	0.256494	0.8528	0.567074	0.784659	0.247864	0.197798	0.239197
OsPSK	Os06g0633300	OsPSK_1	1.02083	2.02909	0.257076	1.09569	0.944689	0.941559	2.40409	1.92216	1.7533
PSBS1	Os01g0869800	PSBS1_1	-0.77494	-1.71112	0.257076	14.6839	9.97159	6.12714	5.45345	6.80782	5.75518
OsDjC20	Os02g0693200	OsDjC20_1	-0.6576	-1.57746	0.257076	15.9515	18.3879	11.2754	10.8269	8.85516	9.28739
OsABCB22	Os08g0564300	OsABCB22_2	-6.99964	-127.968	0.257076	0.51578	0	0	0	0	0
gene:Os04g0102500	Os04g0102500	gene:Os04g0102500_1	0.442856	1.35929	0.257076	28.9009	23.5759	26.9262	32.9102	37.4717	37.9728
rbohG	Os09g0438000	rbohG_1	0.437901	1.35463	0.257076	15.4926	18.1025	17.1974	19.7916	24.7912	24.506
gene:Os08g0103500	Os08g0103500	gene:Os08g0103500_1	-0.503444	-1.41759	0.257076	25.0802	28.9717	36.6169	16.8435	26.1313	21.3501
OsCLP	Os01g0937050	OsCLP_1	0.592807	1.50818	0.257076	7.94481	8.57509	6.18808	8.83577	12.2385	13.3296
OsGGP	Os12g0190000	OsGGP_2	-0.508468	-1.42254	0.257098	52.6494	36.0773	38.9049	38.5287	25.2552	26.0803
gene:Os01g0323775	Os01g0323775	gene:Os01g0323775_1	-0.546526	-1.46056	0.257123	498.255	312.276	304.58	334.184	213.867	216.003
gene:Os06g0474500	Os06g0474500	gene:Os06g0474500_1	0.6124	1.5288	0.257123	6.64226	3.8421	5.23775	7.84978	7.88771	8.39025
OsEnS-128	Os09g0433900	OsEnS-128_1	-2.79062	-6.91927	0.257185	0.160791	0.168298	0.192723	0.0706193	0	0
OsWAK37	Os04g0365100	OsWAK37_1	-0.914007	-1.88427	0.258092	1.69551	2.72219	2.29023	1.36954	1.07547	1.12481
OsRFPHC-9	Os02g0128800	OsRFPHC-9_3	-1.45974	-2.75058	0.258092	0.524431	2.11725	3.44821	0.765025	0.861592	0.595383
OsEXPB12	Os03g0645000	OsEXPB12_1	0.71036	1.63621	0.258092	7.24507	3.89627	6.43807	8.06481	9.6592	11.1977
PsaN_2	Os12g0189400	PsaN_2_1	-0.699331	-1.62375	0.25826	47.2667	27.8104	17.3349	18.1043	20.8972	17.9704
OsWD40-188	Os11g0213000	OsWD40-188_1	0.633983	1.55184	0.25826	3.28248	2.43047	3.23492	4.72546	4.54062	4.63752
OsCRR2	Os08g0109800	OsCRR2_1	-0.500629	-1.41483	0.258373	9.50926	9.78464	9.59887	6.65258	6.65795	7.17214
gene:Os11g0121300	Os11g0121300	gene:Os11g0121300_1	-0.670973	-1.59215	0.25922	14.0515	17.4007	16.1115	12.1845	9.76921	7.98685
gene:Os07g0448150	Os07g0448150	gene:Os07g0448150_1	-0.444486	-1.36083	0.259504	120.63	140.536	113.639	108.044	90.0999	77.5902
OsALMT8	Os04g0567200	OsALMT8_1	0.779438	1.71646	0.259504	1.49563	2.20778	2.06247	3.62638	3.1614	3.14668
OsPUP5	Os09g0557500	OsPUP5_1	-0.4944	-1.40873	0.259504	21.9166	21.1219	16.1823	15.2972	12.7422	14.1029
C10923	Os11g0700900	C10923_1	2.47448	5.55768	0.259868	0	0.247489	0	0.571168	0.517953	0.350761
OsARFB1a	Os06g0114200	OsARFB1a_1	-1.03079	-2.04314	0.259868	6.68682	6.35587	6.88839	3.92903	2.49408	3.33206
FIB	Os01g0169800	FIB_1	-0.447315	-1.3635	0.259868	21.8482	20.4229	21.2443	15.4859	13.5725	17.6893
gene:Os05g0456925	Os05g0456925	gene:Os05g0456925_1	-0.663976	-1.58444	0.260434	9.7829	10.0943	7.01984	7.2238	5.88014	3.8683
gene:Os03g0278250	Os03g0278250	gene:Os03g0278250_1	-6.69478	-103.593	0.26053	0.386573	0.253328	0	0	0	0
gene:Os07g0533300	Os07g0533300	gene:Os07g0533300_1	1.34914	2.54761	0.260964	0.247845	0.679199	0.923603	1.84803	1.04388	1.84788
gene:Os07g0463600	Os07g0463600	gene:Os07g0463600_1	2.29738	4.91565	0.260964	0.0896547	0.0844565	0.0322379	0.295322	0.471342	0.313496
Aldo	Os11g0171300	Aldo_1	-0.582328	-1.49726	0.261065	41.058	30.1572	16.9069	16.4659	21.4387	21.0479
OsFAD3	Os11g0104400	OsFAD3_1	0.497885	1.41214	0.261424	24.3968	14.7102	21.5814	22.84	31.9496	31.4228
OsTBL18	Os03g0290900	OsTBL18_1	0.504181	1.41832	0.26306	18.5556	13.3179	20.149	22.5085	25.743	25.9113
BRL3	Os08g0342300	BRL3_1	0.62742	1.5448	0.263303	1.98773	2.91077	1.94099	3.33274	3.86306	3.41386
OsBUL3	Os10g0403800	OsBUL3_1	-1.78977	-3.4576	0.263303	0.506112	1.83372	1.63788	0.538612	0.34539	0.259889
gene:Os02g0185350	Os02g0185350	gene:Os02g0185350_1	7.02788	130.498	0.26336	0	0	0	0	1.11838	0
gene:Os04g0105050	Os04g0105050	gene:Os04g0105050_1	-2.59181	-6.02853	0.263596	0.912356	1.32825	0.805246	0.491776	0	0
gene:Os01g0158400	Os01g0158400	gene:Os01g0158400_2	6.76504	108.763	0.263599	0	0	0	0.936567	0	0.521434
OsLAC7	Os01g0850550	OsLAC7_1	0.657196	1.57701	0.263599	8.83904	18.2098	24.7495	24.5902	33.5073	24.0785
OsPrxII_3	Os06g0625500	OsPrxII_3_1	0.498557	1.4128	0.264136	18.9761	20.685	23.4595	27.4735	34.2045	27.8342
HB3	Os03g0234000	HB3_1	-0.97571	-1.96661	0.26541	6.80022	18.9641	23.169	8.98215	6.83602	9.18174
OsCslA11_2	Os08g0434632	OsCslA11_2_1	0.469571	1.3847	0.26541	14.0324	10.1107	12.591	13.8411	17.599	19.6999
gene:Os11g0270201	Os11g0270201	gene:Os11g0270201_1	-0.529629	-1.44356	0.265946	37.7582	33.937	36.4184	28.4893	27.8055	18.7665
gene:Os11g0138900	Os11g0138900	gene:Os11g0138900_1	7.02175	129.944	0.266704	0	0	0	1.16174	0	0
OsPP2C14	Os02g0471500	OsPP2C14_3	-0.445817	-1.36208	0.266704	22.4778	25.0696	27.2946	16.7141	19.6749	18.7746
gene:Os09g0416600	Os09g0416600	gene:Os09g0416600_2	-6.93742	-122.567	0.266704	1.2053	0	0	0	0	0
gene:Os11g0479000	Os11g0479000	gene:Os11g0479000_1	-1.6029	-3.03754	0.267501	2.05308	2.12745	1.60568	1.06515	0.505953	0.342634
gene:Os01g0194200	Os01g0194200	gene:Os01g0194200_1	0.589082	1.50429	0.267501	6.73447	4.69153	5.74217	6.99373	8.72541	10.2295
gene:Os03g0672300	Os03g0672300	gene:Os03g0672300_1	0.67441	1.59594	0.268073	3.59349	2.9911	4.43019	5.09176	6.52225	6.01976
gene:Os03g0326350	Os03g0326350	gene:Os03g0326350_1	6.99326	127.404	0.268073	0	0	0	0	0	1.1571
OsRALF-42	Os12g0571700	OsRALF-42_1	-0.508136	-1.42221	0.268461	43.1287	43.4626	37.4869	34.0492	29.8935	23.4624
gene:Os01g0881900	Os01g0881900	gene:Os01g0881900_1	-0.432948	-1.34999	0.268461	26.9774	32.0549	25.1065	21.315	22.2549	18.8999
gene:Os07g0180900	Os07g0180900	gene:Os07g0180900_1	0.476434	1.3913	0.268461	204.132	138.639	189.768	216.566	259.465	269.042
gene:Os01g0878800	Os01g0878800	gene:Os01g0878800_1	-0.458864	-1.37446	0.268461	72.9539	83.1293	68.9017	58.2909	42.5008	63.36
gene:Os05g0165200	Os05g0165200	gene:Os05g0165200_1	-0.504512	-1.41864	0.269173	30.8766	28.1855	30.0654	24.1668	18.7198	20.108
OsRad21	Os01g0897800	OsRad21_3	2.6423	6.24324	0.269317	0.402395	0.648622	0	0	3.19972	3.38547
gene:Os03g0723700	Os03g0723700	gene:Os03g0723700_1	0.987021	1.98209	0.269368	2.85372	1.25647	2.60996	4.26073	5.38147	3.72719
gene:Os07g0599000	Os07g0599000	gene:Os07g0599000_1	0.450774	1.36677	0.269472	13.6447	11.3214	14.0855	15.9543	18.8986	18.7428
gene:Os06g0496800	Os06g0496800	gene:Os06g0496800_1	-0.86642	-1.82313	0.269914	2.50195	6.8294	7.71429	3.23167	3.26248	2.89323
gene:Os11g0686900	Os11g0686900	gene:Os11g0686900_1	-0.573156	-1.48777	0.269952	5.87725	6.98999	6.02224	4.90691	4.38313	3.4378
OsMT1a	Os12g0570700	OsMT1a_1	0.507222	1.42131	0.270199	126.935	143.081	97.4805	211.909	188.76	121.324
gene:Os05g0534800	Os05g0534800	gene:Os05g0534800_1	0.494308	1.40865	0.270199	4.48624	5.86666	5.6971	7.23919	8.4434	7.00412
gene:Os03g0188200	Os03g0188200	gene:Os03g0188200_1	-0.683693	-1.60625	0.270199	8.35763	12.2499	13.4345	8.04166	8.48239	4.71921
OsCYP93F1	Os06g0613600	OsCYP93F1_1	-1.74793	-3.35877	0.270199	0.398014	0.562406	0.839187	0.250293	0.214004	0.0690117
gene:Os07g0206600	Os07g0206600	gene:Os07g0206600_1	-4.19131	-18.2688	0.270766	0	0.22168	0.253853	0.019379	0	0
gene:Os03g0811550	Os03g0811550	gene:Os03g0811550_1	-1.21984	-2.32922	0.271479	1.78514	1.87948	1.7369	0.864744	0.655572	0.801127
gene:Os12g0623900	Os12g0623900	gene:Os12g0623900_3	-0.495454	-1.40976	0.271554	683.262	532.739	492.805	513.246	351.964	348.067
OsDAO4	Os04g0476100	OsDAO4_2	-0.618357	-1.53513	0.273265	43.6696	31.2942	33.7509	35.8724	19.2313	15.6962
gene:Os11g0579800	Os11g0579800	gene:Os11g0579800_1	0.485593	1.40016	0.273531	59.395	38.3267	56.5431	64.7103	68.8309	83.7237
gene:Os03g0643900	Os03g0643900	gene:Os03g0643900_1	-0.568953	-1.48345	0.273531	10.2933	13.2569	11.711	9.27119	8.08553	6.46741
gene:Os06g0591200	Os06g0591200	gene:Os06g0591200_1	0.524434	1.43837	0.273531	17.6407	17.2362	13.542	27.446	22.1207	20.2267
gene:Os01g0627967	Os01g0627967	gene:Os01g0627967_1	-1.70069	-3.25057	0.273531	1.2917	0.770646	0.348351	0.319115	0.254658	0.164244
FOR1	Os07g0568700	FOR1_1	0.473748	1.38871	0.273531	181.428	134.924	206.296	224.109	255.929	250.059
gene:Os10g0452700	Os10g0452700	gene:Os10g0452700_1	0.649573	1.5687	0.273531	12.183	9.88376	17.6788	24.6782	17.6507	20.3009
gene:Os03g0405500	Os03g0405500	gene:Os03g0405500_1	-0.426449	-1.34392	0.27371	38.3627	46.1132	45.0225	29.7735	33.947	33.0009
gene:Os09g0422550	Os09g0422550	gene:Os09g0422550_1	-1.03801	-2.0534	0.273736	2.39335	1.74059	0.909646	0.857811	0.831232	0.768687
gene:Os01g0357150	Os01g0357150	gene:Os01g0357150_1	0.527122	1.44105	0.273736	11.1655	7.37981	7.73918	10.2189	14.8594	12.96
gene:Os01g0571133	Os01g0571133	gene:Os01g0571133_1	-0.660036	-1.58012	0.273736	4.57404	4.263	5.28412	3.07749	2.62216	3.24831
gene:Os07g0176900	Os07g0176900	gene:Os07g0176900_1	-2.44634	-5.45033	0.274138	5.25504	4.74692	0.0388274	0.426825	0	1.40733
gene:Os04g0414700	Os04g0414700	gene:Os04g0414700_1	-0.642083	-1.56058	0.274138	61.4353	38.8664	23.5457	28.6191	23.9824	26.8061
gene:Os01g0878900	Os01g0878900	gene:Os01g0878900_1	-1.84872	-3.60182	0.274138	0.854882	0.268439	3.99616	0.281598	0.449437	0.706554
gene:Os07g0658200	Os07g0658200	gene:Os07g0658200_2	0.463799	1.37917	0.274138	16.2632	12.543	14.3842	18.3182	19.8493	21.6286
OsAP10	Os01g0663400	OsAP10_1	-1.27254	-2.41586	0.274138	4.05255	1.53935	1.26918	0.947356	0.773183	1.12201
gene:Os01g0798100	Os01g0798100	gene:Os01g0798100_2	0.467883	1.38308	0.274153	7.52083	8.47134	8.45012	8.98625	12.1639	12.8158
gene:Os01g0291733	Os01g0291733	gene:Os01g0291733_1	-0.573611	-1.48824	0.274153	72.1152	78.347	113.027	34.5717	64.9144	79.1457
gene:Os01g0254850	Os01g0254850	gene:Os01g0254850_1	-1.71557	-3.28426	0.274153	1.01906	1.37735	0.716929	0.262704	0.262051	0.42253
gene:Os08g0503600	Os08g0503600	gene:Os08g0503600_1	-1.20035	-2.29795	0.274153	0.663039	0.936894	0.64647	0.214205	0.402207	0.364791
R2R3-MYB_9	Os04g0532800	R2R3-MYB_9_1	-0.504256	-1.41839	0.274161	15.8704	16.2846	16.6389	13.1427	10.4725	10.882
TagI_5	Os08g0489300	TagI_5_3	-0.470668	-1.38575	0.274407	46.6842	36.1314	28.5096	28.9526	23.8304	27.7
DLT	Os06g0127800	DLT_1	0.586869	1.50198	0.274407	5.76749	3.73394	5.65709	5.47938	7.64988	9.80046
gene:Os01g0225500	Os01g0225500	gene:Os01g0225500_1	-0.515102	-1.4291	0.274407	83.8411	108.47	55.9649	56.256	68.2543	49.1731
ND1	Os12g0555600	ND1_1	0.529136	1.44306	0.274407	6.43937	4.60641	6.76665	6.66797	8.19518	11.0186
gene:Os02g0738750	Os02g0738750	gene:Os02g0738750_1	-1.78392	-3.4436	0.275618	1.95167	2.56663	1.37576	0.859294	0.838111	0
gene:Os02g0818900	Os02g0818900	gene:Os02g0818900_1	-0.689791	-1.61305	0.275792	20.6967	11.8457	9.60707	7.00343	8.84073	10.3771
gene:Os04g0147200	Os04g0147200	gene:Os04g0147200_1	1.47749	2.78465	0.277106	0.183624	0.148267	0.268826	0.362915	0.724027	0.587878
gene:Os05g0151300	Os05g0151300	gene:Os05g0151300_1	0.445523	1.36181	0.277467	208.196	250.433	251.666	340.687	322.238	307.41
MEICA1	Os03g0144000	MEICA1_2	0.933085	1.90935	0.277517	1.09426	0.680335	0.672835	1.18948	1.65034	1.85749
gene:Os03g0746700	Os03g0746700	gene:Os03g0746700_1	-0.408732	-1.32752	0.277517	64.9669	65.3672	57.1887	49.7177	45.454	46.5092
gene:Os03g0345700	Os03g0345700	gene:Os03g0345700_1	-0.427772	-1.34515	0.277582	62.5438	67.977	68.5474	48.507	46.7322	53.2431
OsCIPK04	Os12g0603700	OsCIPK04_1	-0.433198	-1.35022	0.277641	128.636	154.113	123.808	98.8414	102.006	101.066
gene:Os05g0525501	Os05g0525501	gene:Os05g0525501_1	1.65564	3.15062	0.278432	0.313587	0.492342	1.01483	1.23955	2.21533	2.29272
gene:Os02g0574701	Os02g0574701	gene:Os02g0574701_1	3.51765	11.453	0.278432	0	0	0.0952219	0	0.652601	0.589261
OsEXPA20	Os03g0156300	OsEXPA20_1	-6.47839	-89.1638	0.279252	0.781448	0.173209	0.545455	0	0	0
OsBBX25	Os08g0249000	OsBBX25_1	-0.624223	-1.54138	0.279378	13.8691	16.7888	11.3473	11.7191	7.52917	8.01879
gene:Os02g0808000	Os02g0808000	gene:Os02g0808000_1	6.93743	122.568	0.279401	0	0	0	0	0.865491	0
dw2(fh2)	Os04g0461800	dw2(fh2)_1	0.796801	1.73725	0.279553	2.43663	1.15356	2.45325	2.76597	3.38729	4.42096
OsRALF-31	Os11g0448700	OsRALF-31_1	-0.456582	-1.37229	0.279734	76.6544	68.0492	62.1967	59.4172	46.2078	45.4278
prx15	Os01g0327100	prx15_1	0.939051	1.91727	0.279789	2.86148	1.52169	1.39403	3.44342	4.0263	3.65312
gene:Os04g0400000	Os04g0400000	gene:Os04g0400000_1	-1.17131	-2.25216	0.279789	3.85547	3.02661	1.81957	1.19062	1.14807	1.53198
gene:Os10g0122200	Os10g0122200	gene:Os10g0122200_1	1.83285	3.56241	0.279789	0.570567	0	0.503583	0.897009	1.91739	1.06351
gene:Os12g0503300	Os12g0503300	gene:Os12g0503300_1	1.26198	2.39825	0.279789	0.606771	0.415703	0.743802	1.06295	1.63124	1.52552
RAE2	Os08g0485500	RAE2_1	1.27432	2.41884	0.279816	1.07305	0.429607	1.99676	2.65098	2.90883	2.96761
gene:Os07g0510400	Os07g0510400	gene:Os07g0510400_1	2.69414	6.47166	0.280188	0.193392	0.546536	0	4.50169	0.0211816	0.225411
gene:Os11g0514800	Os11g0514800	gene:Os11g0514800_1	0.516764	1.43074	0.280657	12.6321	11.8997	16.4778	17.0074	20.1859	21.791
LYP4	Os09g0452200	LYP4_2	0.607606	1.52373	0.280688	12.8965	5.9783	10.5378	15.2976	16.0639	13.6604
OsACS4_1	Os03g0132000	OsACS4_1_1	0.411499	1.33007	0.280688	31.1558	28.8044	31.8467	39.5656	41.3794	41.5086
gene:Os02g0519900	Os02g0519900	gene:Os02g0519900_4	0.459592	1.37515	0.28148	74.7161	63.4783	63.5808	114.693	86.7741	76.4261
gene:Os04g0352200	Os04g0352200	gene:Os04g0352200_1	1.62645	3.08752	0.28148	0.35481	0.371376	0.382746	1.12979	1.24356	1.09028
gene:Os08g0547900	Os08g0547900	gene:Os08g0547900_1	0.469535	1.38466	0.28148	9.57512	9.89831	8.53015	13.2009	13.3272	12.4486
gene:Os06g0645400	Os06g0645400	gene:Os06g0645400_1	0.510884	1.42492	0.281713	7.92638	7.45982	8.41449	7.42252	11.7603	14.9624
OsHyPRP06	Os04g0554500	OsHyPRP06_1	0.507847	1.42193	0.282451	257.947	188.791	330.244	436.893	324.099	349.496
OsbHLH018	Os03g0725800	OsbHLH018_1	0.437852	1.35459	0.282961	42.7338	37.0858	43.2243	46.6638	60.2322	60.6111
gene:Os10g0422600	Os10g0422600	gene:Os10g0422600_1	-0.509555	-1.42361	0.283569	19.6459	13.3594	13.1881	10.5264	10.2697	11.7602
gene:Os09g0309100	Os09g0309100	gene:Os09g0309100_1	-1.2172	-2.32494	0.283626	2.51778	1.5812	2.37975	1.35067	0.590926	0.846092
gene:Os03g0117300	Os03g0117300	gene:Os03g0117300_1	0.497247	1.41152	0.284017	23.0449	16.6635	23.7038	28.4283	30.0471	31.4327
HMGB	Os08g0101100	HMGB_1	0.496569	1.41085	0.284079	21.5625	14.3269	18.7759	24.3473	24.6199	28.4917
gene:Os02g0699700	Os02g0699700	gene:Os02g0699700_2	0.994691	1.99265	0.284766	1.27736	1.19236	1.17751	0.8836	2.77013	3.6766
OsABCG3	Os01g0836600	OsABCG3_1	0.443055	1.35948	0.285199	20.3774	21.8113	25.9657	33.2725	33.035	26.6639
gene:Os03g0595050	Os03g0595050	gene:Os03g0595050_1	-6.56449	-94.6471	0.285199	0.323737	0.426954	0	0	0	0
gene:Os02g0201300	Os02g0201300	gene:Os02g0201300_1	-0.531708	-1.44564	0.285791	29.5169	40.7523	35.9921	28.5836	24.1356	20.9301
OsRFPHC-12	Os04g0512400	OsRFPHC-12_1	0.53064	1.44457	0.285791	8.27312	5.11024	6.67022	8.47253	9.90474	10.7288
RbcS3	Os12g0291100	RbcS3_1	-0.721836	-1.64928	0.286694	57.2551	33.8631	19.5955	19.7687	21.5707	25.9118
PDIL1_1	Os02g0100100	PDIL1_1_1	0.416125	1.33434	0.286694	33.4642	31.5714	32.529	40.0251	45.7713	44.8416
MET1A	Os03g0798300	MET1A_2	6.65959	101.097	0.286694	0	0	0	0.0607022	0	0.195266
gene:Os09g0240975	Os09g0240975	gene:Os09g0240975_1	1.61102	3.05467	0.286881	0.101053	0.142791	0.11991	0.189735	0.348643	0.587849
gene:Os05g0581800	Os05g0581800	gene:Os05g0581800_2	0.72559	1.65358	0.287231	3.94253	6.80518	7.38535	5.20245	12.9273	12.0786
OsPC	Os06g0101600	OsPC_1	-0.672506	-1.59384	0.28756	57.6698	31.8861	21.0006	21.4616	22.5173	25.5158
gene:Os10g0537800	Os10g0537800	gene:Os10g0537800_1	0.482821	1.39747	0.288018	40.1341	27.5317	44.4021	44.5425	57.6192	55.4397
gene:Os10g0181600	Os10g0181600	gene:Os10g0181600_2	-1.96462	-3.90311	0.288018	0.740511	0.620068	0.562129	0.325232	0.162212	0
gene:Os06g0259000	Os06g0259000	gene:Os06g0259000_1	-0.486932	-1.40146	0.288018	10.9244	17.6075	15.662	10.0572	10.9632	10.6196
OsERF#081	Os02g0520000	OsERF#081_1	-1.14568	-2.21251	0.289574	2.29455	2.69241	2.56206	1.31275	0.872991	1.22846
OsOBF1	Os12g0560900	OsOBF1_1	-0.427958	-1.34533	0.289574	349.975	359.97	324.918	264.256	242.507	264.784
gene:Os06g0707200	Os06g0707200	gene:Os06g0707200_1	-0.411124	-1.32972	0.289778	57.2013	52.9857	52.8279	42.9868	39.5976	40.3915
gene:Os06g0149700	Os06g0149700	gene:Os06g0149700_1	6.86425	116.505	0.289778	0	0	0	1.15253	0	0
OsClp7	Os04g0525600	OsClp7_2	0.473282	1.38826	0.290532	19.3023	15.5992	18.1188	25.8677	23.7672	24.1559
gene:Os01g0967200	Os01g0967200	gene:Os01g0967200_1	-0.673078	-1.59447	0.290623	7.40559	7.14706	8.90166	5.04806	4.26083	5.41924
gene:Os01g0615250	Os01g0615250	gene:Os01g0615250_1	4.50606	22.7227	0.29105	0	0.0251335	0	0.790969	0	0
gene:Os06g0643500	Os06g0643500	gene:Os06g0643500_1	0.503776	1.41792	0.291921	118.411	61.3575	96.0915	117.826	132.484	143.099
OsYSL6	Os04g0390500	OsYSL6_3	-0.601939	-1.51776	0.291992	21.4029	27.2479	25.9825	8.27623	20.1958	21.032
OsCYP37	Os07g0565600	OsCYP37_1	2.5363	5.801	0.292835	0	0	0.194273	0.731646	0.177526	0.248076
gene:Os01g0550800	Os01g0550800	gene:Os01g0550800_1	-0.531121	-1.44505	0.292835	342.338	605.42	418.505	296.757	408.622	241.017
gene:Os04g0525100	Os04g0525100	gene:Os04g0525100_1	0.94581	1.92627	0.292835	1.23794	1.31911	1.29163	2.60711	2.32056	2.51595
gene:Os08g0558400	Os08g0558400	gene:Os08g0558400_2	0.545415	1.45944	0.293926	10.4515	5.96531	7.26708	11.9258	10.3784	12.3899
gene:Os02g0465600	Os02g0465600	gene:Os02g0465600_1	-0.459864	-1.37541	0.295024	17.1079	18.6873	17.7977	13.7512	12.9724	12.3873
gene:Os01g0603300	Os01g0603300	gene:Os01g0603300_1	0.620942	1.53788	0.295135	4.10485	6.7344	6.16941	9.16111	8.06993	9.01671
gene:Os07g0437250	Os07g0437250	gene:Os07g0437250_1	3.25698	9.55981	0.295916	0	0	0.236686	0.867286	1.08141	0.5231
gene:Os03g0248500	Os03g0248500	gene:Os03g0248500_1	-1.91282	-3.76544	0.296163	1.86908	0.603674	0.921713	0.422178	0.315847	0.152781
gene:Os02g0215500	Os02g0215500	gene:Os02g0215500_1	0.847581	1.79948	0.296806	0.705633	1.20858	0.701878	1.39461	1.72538	1.61677
gene:Os01g0194000	Os01g0194000	gene:Os01g0194000_2	-0.487847	-1.40235	0.296806	13.2488	14.3369	16.802	9.59144	12.068	10.1157
OsBAT2	Os01g0945100	OsBAT2_1	0.887244	1.84964	0.296806	2.2443	2.77485	2.63284	5.48909	5.33718	3.37092
gene:Os01g0946600	Os01g0946600	gene:Os01g0946600_1	0.470072	1.38518	0.296901	31.2326	33.6816	28.4558	33.4261	54.383	42.0035
gene:Os04g0503500	Os04g0503500	gene:Os04g0503500_2	-0.46144	-1.37692	0.29761	26.36	21.2026	24.018	20.6833	17.7763	13.6394
OsREM1.2	Os10g0503800	OsREM1.2_1	-0.450687	-1.36669	0.29843	50.5481	57.2802	40.5604	39.9148	35.9368	32.8744
gene:Os02g0246900	Os02g0246900	gene:Os02g0246900_1	-0.639751	-1.55806	0.298493	13.2414	13.6153	12.5408	10.0245	7.47758	7.87618
OsPP100	Os08g0379300	OsPP100_2	2.13096	4.38008	0.298641	0.0583182	0.0659243	0	0.184416	0.195455	0.200214
gene:Os05g0576500	Os05g0576500	gene:Os05g0576500_1	1.21481	2.32111	0.298641	0.452338	0.200523	0.588413	1.13065	0.826207	0.926177
gene:Os05g0468800	Os05g0468800	gene:Os05g0468800_1	1.91357	3.76741	0.298641	0.0471025	0.266229	0.508112	0.884388	0.789328	1.43741
ONAC066	Os03g0777000	ONAC066_1	0.747069	1.67838	0.298694	2.22559	3.5941	2.58551	4.76119	5.11099	4.31483
prx16	Os01g0327400	prx16_1	-0.435418	-1.3523	0.299175	109.02	133.44	134.93	101.32	92.2609	86.3195
OsUCL4	Os02g0653200	OsUCL4_1	-0.454739	-1.37054	0.299846	315.422	251.55	303.696	250.289	187.141	199.826
OsFbox326	Os06g0707300	OsFbox326_1	-0.935571	-1.91265	0.299846	2.37948	2.01737	2.78402	1.28423	1.15474	1.30914
OsDOG1L-1	Os01g0306400	OsDOG1L-1_1	-1.13383	-2.1944	0.299846	1.63175	2.62874	1.98982	0.934781	0.862524	1.05996
gene:Os01g0729600	Os01g0729600	gene:Os01g0729600_1	2.99159	7.95351	0.300297	0	0.0480161	0	0.0503699	0.234476	0.162029
gene:Os06g0325900	Os06g0325900	gene:Os06g0325900_1	6.575	95.3397	0.30036	0	0	0	0.406494	0	0.2802
OsFbox092	Os02g0535901	OsFbox092_1	-0.595212	-1.51069	0.300855	11.2123	13.2657	11.8791	8.87061	6.77623	8.49679
OsCAX1b	Os05g0594200	OsCAX1b_1	0.656239	1.57597	0.302183	2.58331	2.00972	2.94327	3.78622	3.61944	4.49809
gene:Os08g0538000	Os08g0538000	gene:Os08g0538000_1	0.521053	1.435	0.302183	9.54669	8.00549	10.4025	9.6249	14.2791	16.4717
LIP9	Os02g0669100	LIP9_1	-0.431369	-1.34851	0.30225	208.713	236.676	213.899	177.18	155.109	157.846
gene:Os03g0244000	Os03g0244000	gene:Os03g0244000_1	-6.73285	-106.363	0.30225	1.25156	0	0	0	0	0
OsSTA124	Os04g0477500	OsSTA124_3	-0.473305	-1.38829	0.30225	21.2304	34.2106	31.0491	23.3674	18.4149	20.6817
gene:Os02g0142450	Os02g0142450	gene:Os02g0142450_1	0.598202	1.51383	0.302685	2.46582	1.85695	2.50753	2.55541	3.32911	4.52111
gene:Os10g0517050	Os10g0517050	gene:Os10g0517050_1	-0.532004	-1.44594	0.302685	21.0841	29.1819	19.6907	17.9858	16.8198	13.6232
gene:Os03g0352300	Os03g0352300	gene:Os03g0352300_3	0.517927	1.4319	0.302685	23.7277	14.8073	19.2776	19.324	30.1591	33.8346
LGD1	Os09g0502100	LGD1_6	2.91224	7.52788	0.303067	0	0	0.11972	0	0.207859	0.740861
OsRac3	Os02g0742200	OsRac3_2	-0.542949	-1.45695	0.303242	11.9879	18.1205	15.7857	11.9281	8.04099	11.6162
gene:Os11g0198200	Os11g0198200	gene:Os11g0198200_1	-0.594638	-1.51009	0.303474	8.01214	8.0317	7.50906	5.77084	4.6052	5.27947
gene:Os12g0594950	Os12g0594950	gene:Os12g0594950_1	-0.680546	-1.60275	0.303549	13.2596	16.195	12.8732	11.7024	7.88741	6.84572
gene:Os01g0101900	Os01g0101900	gene:Os01g0101900_1	-2.0795	-4.22661	0.303549	0.893178	1.30883	2.03406	0.392284	0.195655	0.378567
gene:Os07g0256700	Os07g0256700	gene:Os07g0256700_1	-0.4632	-1.3786	0.30384	40.8035	60.5389	55.4748	40.0254	42.6119	31.3807
gene:Os12g0595800	Os12g0595800	gene:Os12g0595800_4	-0.600949	-1.51671	0.304	5.55316	5.13657	4.65919	3.8853	3.38058	2.88735
gene:Os01g0186900	Os01g0186900	gene:Os01g0186900_3	-6.48284	-89.4398	0.304175	0.398945	0.536877	0	0	0	0
LSI1	Os02g0745100	LSI1_1	-0.497266	-1.41154	0.304422	1349	2302.19	1962.82	1554.58	1307.63	1120.72
OsWD40-5	Os01g0183100	OsWD40-5_1	0.576675	1.49141	0.304422	6.49905	4.13409	4.84248	7.11756	7.08336	8.97721
gene:Os06g0652400	Os06g0652400	gene:Os06g0652400_1	0.608192	1.52435	0.304422	11.2133	8.26204	16.6636	12.8971	20.2952	22.3854
gene:Os01g0550300	Os01g0550300	gene:Os01g0550300_2	0.542082	1.45607	0.304544	165.993	341.956	317.65	319.568	464.964	423.258
gene:Os02g0105500	Os02g0105500	gene:Os02g0105500_2	0.84307	1.79386	0.30522	10.0041	2.5493	7.84855	13.5906	10.6268	12.6077
gene:Os02g0528100	Os02g0528100	gene:Os02g0528100_1	-0.563541	-1.47789	0.30574	20.1094	17.9069	18.5002	12.5232	9.79916	16.0655
OsACK1	Os01g0513900	OsACK1_1	0.588675	1.50386	0.30574	3.77088	2.48229	3.24443	3.68149	4.58595	6.10035
DPW2	Os01g0924933	DPW2_1	-0.441582	-1.35809	0.30574	29.5746	33.1627	28.6568	25.5243	19.037	22.8975
gene:Os07g0694050	Os07g0694050	gene:Os07g0694050_1	-1.02521	-2.03526	0.305921	13.8812	10.1983	4.08386	5.38195	4.32105	4.11701
HMA9	Os06g0665800	HMA9_2	-0.69017	-1.61347	0.306571	18.1573	19.5086	11.9485	16.341	8.47495	5.82507
OsMPK20-1	Os01g0629900	OsMPK20-1_1	0.537912	1.45187	0.306571	7.85112	11.2879	10.866	9.60867	14.6417	19.5929
GLO4	Os07g0152900	GLO4_4	-1.20632	-2.30748	0.307371	1.88512	2.4277	3.60374	0.565936	1.90529	0.978513
gene:Os11g0242600	Os11g0242600	gene:Os11g0242600_1	-0.461927	-1.37738	0.307848	21.803	18.1295	16.5812	13.9384	13.5543	13.6683
OsPTR8	Os03g0719900	OsPTR8_3	6.70189	104.105	0.308556	0	0	0	0.0176732	0.669913	0
gene:Os03g0806800	Os03g0806800	gene:Os03g0806800_2	-0.437788	-1.35453	0.308556	125.687	106.178	100.532	96.6225	78.549	70.6566
OsREM1.3	Os03g0111200	OsREM1.3_1	-0.454736	-1.37053	0.308611	239.432	171.021	219.985	178.088	136.575	146.929
YGL1	Os05g0349700	YGL1_1	1.89928	3.73026	0.308611	0.657969	0.30991	0	0.711161	0.486442	2.45105
gene:Os04g0454250	Os04g0454250	gene:Os04g0454250_1	-0.68049	-1.60268	0.308611	11.876	8.38276	8.20762	5.13238	5.25006	7.44516
gene:Os06g0570600	Os06g0570600	gene:Os06g0570600_1	-0.638468	-1.55668	0.308903	13.6206	15.4187	14.3638	7.35205	7.70988	12.9529
gene:Os04g0498700	Os04g0498700	gene:Os04g0498700_1	1.64269	3.12248	0.308941	0.0857586	0.193887	0.314537	0.576277	0.862268	0.425274
gene:Os10g0439986	Os10g0439986	gene:Os10g0439986_1	6.74409	107.195	0.31046	0	0	0	0	0	0.957754
gene:Os06g0212100	Os06g0212100	gene:Os06g0212100_1	0.578821	1.49363	0.311092	5.56679	4.03254	4.65742	6.22732	7.1717	7.97189
gene:Os07g0104750	Os07g0104750	gene:Os07g0104750_1	-0.759883	-1.69335	0.311309	8.01075	12.6558	19.0833	6.88546	7.19738	9.54928
OsPP52	Os03g0372500	OsPP52_3	0.737398	1.66717	0.311309	1.12998	0.908465	1.29251	2.15628	1.82444	1.57924
gene:Os02g0691650	Os02g0691650	gene:Os02g0691650_1	3.52293	11.495	0.311383	0	0.118054	0	0.86689	0	0.776823
SSD1	Os03g0302900	SSD1_1	0.629285	1.5468	0.311556	3.83408	2.18896	3.55487	3.78884	5.03923	6.08386
gene:Os11g0528812	Os11g0528812	gene:Os11g0528812_1	-6.45024	-87.4413	0.311991	0.307718	0.272825	0	0	0	0
gene:Os06g0118000	Os06g0118000	gene:Os06g0118000_1	-2.16316	-4.47896	0.312363	0.212336	0.400049	0.49083	0.0599515	0.0598025	0.11571
gene:Os02g0655800	Os02g0655800	gene:Os02g0655800_1	-0.604522	-1.52048	0.313424	13.9573	11.5117	8.65024	8.14381	4.75866	9.59267
gene:Os04g0467000	Os04g0467000	gene:Os04g0467000_1	0.962961	1.94931	0.313845	4.6893	1.49622	4.20183	6.27827	6.56089	7.53737
gene:Os03g0672400	Os03g0672400	gene:Os03g0672400_1	0.555357	1.46953	0.31393	8.99176	5.78158	7.98179	8.74039	11.0976	13.8087
gene:Os02g0116750	Os02g0116750	gene:Os02g0116750_1	-0.781229	-1.71859	0.313948	2.36991	3.3732	3.43355	1.91458	1.75636	1.68267
gene:Os12g0146500	Os12g0146500	gene:Os12g0146500_1	-1.37749	-2.59815	0.314173	1.25555	1.34779	1.00793	0.490522	0.374173	0.529061
cyc07	Os03g0200500	cyc07_1	0.456412	1.37212	0.314282	145.902	110.268	145.581	150.757	190.036	213.801
gene:Os03g0321100	Os03g0321100	gene:Os03g0321100_1	-1.15152	-2.22148	0.314282	3.13662	2.48822	3.50231	1.63137	1.24761	1.20699
gene:Os09g0442400	Os09g0442400	gene:Os09g0442400_1	-0.908158	-1.87665	0.314282	1.84484	2.06022	1.84565	1.04385	0.997262	1.03573
OsJ_RLL1	Os05g0588250	OsJ_RLL1_1	-0.58735	-1.50248	0.314282	14.1014	16.9066	15.2116	9.45587	9.88369	11.5266
gene:Os12g0239300	Os12g0239300	gene:Os12g0239300_1	-0.467044	-1.38227	0.314282	239.671	200.226	181.83	132.452	127.781	191.525
AP2/EREBP#077	Os01g0140700	AP2/EREBP#077_1	1.08609	2.12297	0.31488	1.18778	1.0172	1.51427	2.3831	3.08679	2.40275
CYP75B4	Os10g0317900	CYP75B4_2	-0.523118	-1.43706	0.314989	44.0991	31.8959	28.5485	33.1178	21.2895	18.3388
gene:Os06g0127300	Os06g0127300	gene:Os06g0127300_1	-0.480794	-1.39551	0.315205	57.8119	54.3104	51.6043	51.1343	37.7935	28.4748
gene:Os03g0181550	Os03g0181550	gene:Os03g0181550_1	6.73752	106.707	0.315319	0	0	0	0	0.919165	0
gene:Os12g0582666	Os12g0582666	gene:Os12g0582666_1	1.72489	3.30554	0.315376	0.0601362	0.169948	0.172989	0.534839	0.51375	0.305859
gene:Os10g0462900	Os10g0462900	gene:Os10g0462900_2	0.46805	1.38324	0.315521	106.221	62.9452	81.6525	107.831	114.962	125.829
gene:Os02g0215400	Os02g0215400	gene:Os02g0215400_1	-0.938089	-1.91599	0.316505	1.72304	1.44396	1.1466	0.851354	0.661745	0.746896
gene:Os07g0587500	Os07g0587500	gene:Os07g0587500_1	-0.488581	-1.40306	0.316505	11.9931	14.1358	12.3749	10.6874	8.71906	8.10364
gene:Os08g0496000	Os08g0496000	gene:Os08g0496000_1	0.498193	1.41244	0.31695	7.50852	6.53838	8.55408	9.97165	11.1022	10.9328
cab	Os08g0435900	cab_2	-6.65766	-100.961	0.317093	1.1952	0	0	0	0	0
OsABCE1	Os02g0282900	OsABCE1_1	-0.417483	-1.3356	0.317512	14.3895	16.8042	15.4407	11.4731	12.0549	11.5177
gene:Os04g0468600	Os04g0468600	gene:Os04g0468600_2	-0.834001	-1.78262	0.317719	4.51729	6.0111	5.24781	3.3714	2.89594	2.62089
Osthi4	Os06g0513781	Osthi4_1	0.629561	1.54709	0.317719	289.213	170.229	479.669	447.084	473.228	546.432
gene:Os04g0351100	Os04g0351100	gene:Os04g0351100_1	-6.43632	-86.6012	0.317719	0	0.261666	0.156955	0	0	0
gene:Os08g0102100	Os08g0102100	gene:Os08g0102100_1	0.415404	1.33367	0.317719	35.7902	31.5361	37.9891	42.8277	48.9606	49.2815
gene:Os10g0481200	Os10g0481200	gene:Os10g0481200_1	-0.640645	-1.55903	0.31773	26.2887	21.0776	19.9944	13.573	12.4474	17.3237
CDC2	Os06g0687600	CDC2_1	-0.537933	-1.45189	0.318455	12.5364	9.24532	9.75197	7.00861	6.9912	7.78761
gene:Os04g0450300	Os04g0450300	gene:Os04g0450300_1	-0.478468	-1.39326	0.318455	19.4244	24.1016	23.2053	16.0681	16.0945	15.8915
GID1L2	Os06g0214800	GID1L2_1	0.488169	1.40266	0.318496	17.0121	15.0657	17.6186	21.3822	23.6732	24.8461
OsXTH17	Os08g0237000	OsXTH17_1	-0.438535	-1.35523	0.318496	886.048	753.909	915.253	698.402	580.075	613.981
OsPUP8	Os01g0504100	OsPUP8_1	-0.416125	-1.33434	0.318532	38.5115	35.0002	29.5834	27.5813	25.2158	24.6633
OsSCS1	Os03g0250000	OsSCS1_1	-0.735289	-1.66473	0.318689	1.92874	2.78336	2.27981	1.26727	1.26413	1.6828
LPA1	Os02g0819400	LPA1_1	0.457307	1.37298	0.318689	6.80337	6.19125	6.35588	8.60048	8.84483	9.19338
gene:Os05g0239151	Os05g0239151	gene:Os05g0239151_1	0.693129	1.61679	0.318869	3.93334	2.31242	3.15904	3.73088	5.33478	6.22887
gene:Os03g0320100	Os03g0320100	gene:Os03g0320100_1	-0.461629	-1.3771	0.319255	269.886	388.056	338.934	275.072	250.147	199.827
gene:Os03g0687100	Os03g0687100	gene:Os03g0687100_1	-0.565686	-1.48009	0.319255	22.708	23.7946	12.1488	13.2187	12.7781	13.6552
OsCrRLK1L14	Os06g0334300	OsCrRLK1L14_2	-0.602682	-1.51854	0.319255	17.2185	11.9468	13.2877	12.3361	7.80109	7.86285
gene:Os02g0102700	Os02g0102700	gene:Os02g0102700_2	1.09682	2.13882	0.319579	2.11366	6.35759	5.4402	3.70107	9.35761	16.9742
PSAH	Os05g0560000	PSAH_1	-0.582841	-1.4978	0.319579	45.1572	30.3371	20.8221	19.2251	21.8311	23.397
OsCIN6	Os04g0664800	OsCIN6_1	-0.90787	-1.87627	0.319638	1.90765	2.6032	2.75021	1.00423	1.72229	1.15614
gene:Os07g0556300	Os07g0556300	gene:Os07g0556300_1	-0.418365	-1.33641	0.319638	40.4891	47.0121	44.5405	35.1608	30.8372	33.1077
gene:Os09g0471000	Os09g0471000	gene:Os09g0471000_1	2.34634	5.08531	0.319638	0	0.0884139	0.0144636	0.145747	0.118951	0.294088
gene:Os11g0160550	Os11g0160550	gene:Os11g0160550_1	-0.677188	-1.59902	0.319638	5.71892	5.98086	5.22814	3.59201	3.53531	3.51263
OsFWL1	Os02g0763000	OsFWL1_1	-0.417486	-1.3356	0.319638	72.0114	64.568	68.4689	57.448	46.3002	50.2219
gene:Os06g0109100	Os06g0109100	gene:Os06g0109100_1	-0.665302	-1.5859	0.319638	7.86045	6.68093	7.90555	4.43868	4.80633	4.90346
OsBgal2	Os06g0573600	OsBgal2_2	-0.495018	-1.40934	0.319638	29.2934	23.3012	29.3708	23.7428	12.8803	21.7534
gene:Os10g0468500	Os10g0468500	gene:Os10g0468500_1	0.55029	1.46438	0.319638	2.90478	2.24687	2.73836	3.16513	3.94658	4.49233
gene:Os07g0148600	Os07g0148600	gene:Os07g0148600_1	-2.68895	-6.44843	0.320558	0.244614	0.28804	0.296858	0	0	0.116638
gene:Os08g0513300	Os08g0513300	gene:Os08g0513300_1	0.626943	1.54429	0.320558	7.83181	4.71236	7.8136	8.88017	9.03661	13.7287
gene:Os04g0597816	Os04g0597816	gene:Os04g0597816_1	6.47686	89.0696	0.320558	0	0	0	0.307617	0	0.479545
gene:Os01g0389700	Os01g0389700	gene:Os01g0389700_1	1.63321	3.10203	0.320558	0.298265	0.456579	0.201093	1.06845	1.2128	0.782208
OsGRL4	Os02g0748800	OsGRL4_1	-0.46066	-1.37617	0.320558	16.086	14.1332	12.7011	10.1564	9.64597	11.4912
OsLTPG26	Os03g0664400	OsLTPG26_2	-0.528542	-1.44247	0.320558	30.7275	22.6352	26.6126	23.5863	15.2633	16.7173
gene:Os03g0812000	Os03g0812000	gene:Os03g0812000_1	0.515996	1.42998	0.320558	9.21358	6.56341	7.31404	10.2969	10.3533	12.4955
OsCAX1c	Os02g0314300	OsCAX1c_1	0.869375	1.82687	0.320644	1.28169	1.76601	1.98104	2.8734	3.77139	2.57225
OsPIP1_2	Os04g0559700	OsPIP1_2_1	-0.445062	-1.36137	0.320644	1655.2	2269.97	2043.09	1566.2	1481.36	1347.03
gene:Os01g0312600	Os01g0312600	gene:Os01g0312600_1	-2.94607	-7.70648	0.320863	0.388436	0	1.17326	0.153541	0.0382899	0
gene:Os12g0547100	Os12g0547100	gene:Os12g0547100_2	-0.678119	-1.60005	0.321514	14.8212	12.8428	17.0866	8.88843	8.14142	11.0053
gene:Os07g0191650	Os07g0191650	gene:Os07g0191650_1	-0.540689	-1.45467	0.321723	19.7012	19.3699	21.307	15.2646	11.9817	14.3445
OsOFP7	Os03g0159400	OsOFP7_1	-0.528409	-1.44234	0.321811	13.7823	13.2371	13.4497	9.59036	8.23784	10.2834
gene:Os08g0538100	Os08g0538100	gene:Os08g0538100_1	0.588812	1.50401	0.321811	5.4856	6.58365	6.91325	8.18343	10.5548	9.90933
gene:Os07g0451201	Os07g0451201	gene:Os07g0451201_1	2.99303	7.96142	0.322461	0	0	0.0995066	0	0.522841	0.32988
gene:Os08g0203750	Os08g0203750	gene:Os08g0203750_1	-6.39361	-84.0755	0.322624	0	1.20697	0.760177	0	0	0
OsSHM1	Os03g0738400	OsSHM1_3	-0.554739	-1.4689	0.322884	141.833	100.594	87.5306	109.664	57.0012	57.8078
OsTHI34	Os12g0455000	OsTHI34_1	-0.682865	-1.60532	0.323516	14.9192	30.2276	35.1893	18.6629	13.3642	18.2362
IAI2	Os01g0132000	IAI2_1	0.481166	1.39587	0.323669	83.7744	58.557	105.41	132.181	103.405	112.057
PSBW	Os01g0773700	PSBW_1	-0.598168	-1.51379	0.323669	62.8518	39.5926	25.0696	24.9744	29.1366	30.2836
gene:Os01g0308300	Os01g0308300	gene:Os01g0308300_1	-6.61854	-98.2608	0.323669	0.381178	0	0	0	0	0
gene:Os09g0372800	Os09g0372800	gene:Os09g0372800_1	-0.796477	-1.73685	0.323669	6.54052	6.93147	4.48986	4.94544	2.29562	3.09505
gene:Os11g0629100	Os11g0629100	gene:Os11g0629100_1	-0.53321	-1.44715	0.323669	13.7169	12.9216	11.0079	9.45563	7.96956	8.69186
OsSIG6	Os08g0242800	OsSIG6_1	-6.59655	-96.774	0.32469	0	0.54485	0	0	0	0
gene:Os08g0108700	Os08g0108700	gene:Os08g0108700_1	-0.49623	-1.41052	0.325175	42.2917	67.7091	50.4871	46.2978	36.1908	31.3585
gene:Os07g0461600	Os07g0461600	gene:Os07g0461600_3	-0.960677	-1.94622	0.325175	2.85581	1.96964	1.63202	0.907108	1.13945	1.28066
gene:Os06g0705901	Os06g0705901	gene:Os06g0705901_1	-2.83939	-7.15716	0.325311	0	0.561376	0.86452	0	0	0.195967
gene:Os01g0176050	Os01g0176050	gene:Os01g0176050_1	0.737167	1.6669	0.325311	2.45443	4.87607	3.72248	5.83553	6.03663	6.62801
OsLOX2	Os03g0179900	OsLOX2_1	0.481483	1.39618	0.325311	4.40141	5.19069	4.07141	5.6997	7.07656	6.38687
VHA-A2	Os02g0175400	VHA-A2_1	0.463153	1.37855	0.325311	31.1644	22.6033	33.5374	31.6546	43.0702	46.4355
gene:Os01g0534800	Os01g0534800	gene:Os01g0534800_2	-0.539734	-1.4537	0.325644	12.8315	11.1279	12.5303	11.7222	7.09355	6.31419
gene:Os03g0215000	Os03g0215000	gene:Os03g0215000_3	0.532563	1.4465	0.326593	5.57942	6.84328	6.30147	7.32677	10.4645	9.40958
gene:Os10g0489448	Os10g0489448	gene:Os10g0489448_1	-2.4395	-5.42453	0.326593	0.313257	0.226995	0.519878	0	0.190025	0
gene:Os11g0180900	Os11g0180900	gene:Os11g0180900_1	0.530816	1.44475	0.326593	9.04418	12.1265	10.2766	15.4022	14.1158	16.0999
OsLEA4	Os08g0327700	OsLEA4_1	6.26524	76.9173	0.326593	0	0	0	0.374945	0.467517	0.497523
gene:Os02g0198500	Os02g0198500	gene:Os02g0198500_2	-0.416956	-1.33511	0.326593	121.49	128.706	138.44	110.872	90.5728	90.4895
gene:Os07g0663000	Os07g0663000	gene:Os07g0663000_1	0.675868	1.59756	0.326593	11.8282	10.2646	11.2129	19.4103	16.1821	17.7061
gene:Os06g0681300	Os06g0681300	gene:Os06g0681300_1	-0.622314	-1.53934	0.327048	11.7676	9.72173	7.4314	7.07259	5.39035	6.36516
gene:Os03g0144500	Os03g0144500	gene:Os03g0144500_1	0.719957	1.64713	0.327095	4.87993	2.58187	3.36521	5.39486	5.82076	6.69371
gene:Os07g0539200	Os07g0539200	gene:Os07g0539200_1	-1.13901	-2.2023	0.327915	0.957585	1.27466	1.28	0.452571	0.235983	0.913197
KN	Os03g0736500	KN_1	0.466409	1.38167	0.327915	24.6294	18.0311	26.3603	26.4919	33.1414	36.2968
OsABCB16	Os04g0642000	OsABCB16_2	0.66585	1.5865	0.327915	4.71249	5.12614	7.74911	5.28403	10.0759	12.7997
gene:Os03g0815200	Os03g0815200	gene:Os03g0815200_4	-0.606005	-1.52204	0.327983	143.92	100.419	88.294	112.114	47.1845	59.0581
OsGRP1_1	Os01g0916600	OsGRP1_1_1	0.433543	1.35055	0.328165	131.011	91.3488	111.858	143.887	147.85	161.661
GA20OX1	Os03g0856700	GA20OX1_1	6.66421	101.421	0.328518	0	0	0	0	0.859781	0
gene:Os08g0565750	Os08g0565750	gene:Os08g0565750_1	6.43906	86.766	0.328518	0	0	0	0	0.369926	0.232622
gene:Os02g0208400	Os02g0208400	gene:Os02g0208400_1	0.702329	1.62713	0.328518	0.885863	1.17228	1.59269	1.52155	2.27318	2.17905
gene:Os03g0121250	Os03g0121250	gene:Os03g0121250_1	4.27472	19.3562	0.328518	0	0	0.0369305	0	0	0.946796
RF2b	Os03g0336200	RF2b_2	-0.631651	-1.54934	0.32853	7.12348	5.88673	5.06155	4.00446	3.3638	4.33224
gene:Os12g0183200	Os12g0183200	gene:Os12g0183200_1	-0.478855	-1.39364	0.32853	18.6345	18.9019	21.4945	14.6903	13.1747	14.576
gene:Os04g0481550	Os04g0481550	gene:Os04g0481550_1	-0.509035	-1.4231	0.32908	8.03564	9.08747	9.10283	6.34867	6.61083	5.5313
OsWD40-148	Os07g0657200	OsWD40-148_2	0.710099	1.63592	0.32908	4.94336	7.22714	10.646	6.22447	14.0336	17.446
gene:Os04g0320700	Os04g0320700	gene:Os04g0320700_1	1.65555	3.15043	0.329443	2.55595	2.66432	0	4.38908	5.41076	6.61315
OsREM1.5	Os04g0533300	OsREM1.5_1	6.6493	100.378	0.329863	0	0	0	1.4028	0	0
OsGT43B	Os03g0287800	OsGT43B_1	-0.411223	-1.32981	0.330504	51.6827	42.7697	47.7738	35.4697	35.1501	36.6924
gene:Os05g0316133	Os05g0316133	gene:Os05g0316133_1	6.5079	91.0067	0.330764	0	0	0	0.0747825	0.559475	0
OsBBI1	Os06g0125800	OsBBI1_1	-0.562077	-1.47639	0.331277	12.5396	12.6082	11.1089	9.21347	7.36527	8.08583
OSVDAC3	Os01g0588200	OSVDAC3_2	-3.06587	-8.37375	0.331702	12.4918	0.195197	0	1.40411	0	0.0846881
gene:Os09g0255800	Os09g0255800	gene:Os09g0255800_1	-1.4418	-2.71659	0.331805	0.695233	0.750767	0.713389	0.335136	0.100291	0.35576
gene:Os03g0370500	Os03g0370500	gene:Os03g0370500_1	0.580283	1.49514	0.332222	8.70623	4.66328	5.34006	8.07548	8.62859	11.4049
cab	Os08g0435900	cab_3	-0.529793	-1.44372	0.332222	70.9084	51.7322	30.8895	30.0861	36.079	40.4002
gene:Os10g0408700	Os10g0408700	gene:Os10g0408700_2	2.89524	7.43968	0.332222	0	0.245797	0	0.309415	0	1.59251
PDIL2_3	Os09g0451500	PDIL2_3_1	2.36613	5.15557	0.332916	0	0.186223	0	0.390703	0.350759	0.263929
gene:Os01g0363300	Os01g0363300	gene:Os01g0363300_1	-0.931161	-1.90681	0.333791	4.75276	4.026	5.8821	2.29372	3.37756	2.03785
gene:Os06g0728700	Os06g0728700	gene:Os06g0728700_1	-0.933028	-1.90928	0.335104	3.57611	2.86597	2.2839	2.1098	1.54334	0.916211
gene:Os04g0487000	Os04g0487000	gene:Os04g0487000_2	1.91011	3.75837	0.335104	0.295449	0	0.283299	0.713687	0.614834	0.813956
OsCLT2	Os12g0511300	OsCLT2_2	-2.46384	-5.51683	0.335104	0.441977	0.336755	0	0	0.0896982	0.0495871
gene:Os11g0240600	Os11g0240600	gene:Os11g0240600_1	-0.67127	-1.59247	0.335526	6.76241	5.83009	5.41314	3.49479	4.00432	3.85114
gene:Os01g0701600	Os01g0701600	gene:Os01g0701600_1	-1.47824	-2.78609	0.335526	0.459295	1.07136	1.58074	0.583553	0.301831	0.229431
gene:Os01g0651932	Os01g0651932	gene:Os01g0651932_1	0.713462	1.63973	0.335552	3.14926	2.78253	3.42064	3.73451	5.41657	6.2551
OsNR1	Os08g0468100	OsNR1_2	0.737047	1.66676	0.33581	1.60049	2.79608	2.60545	2.86126	4.07326	4.80091
gene:Os05g0172300	Os05g0172300	gene:Os05g0172300_1	0.779402	1.71642	0.33581	1.51299	0.97987	1.33884	1.67035	2.33034	2.6039
OsTHI5	Os06g0513862	OsTHI5_1	0.622367	1.5394	0.33581	289.751	169.498	484.114	461.188	470.991	533.618
gene:Os07g0603100	Os07g0603100	gene:Os07g0603100_1	0.493167	1.40753	0.337695	9.27918	6.31892	8.18355	9.53268	10.8157	13.2964
OsAGO4a	Os01g0275600	OsAGO4a_2	0.42991	1.34715	0.337695	11.0854	11.3341	11.8853	11.912	16.0357	18.511
gene:Os07g0600200	Os07g0600200	gene:Os07g0600200_1	-0.572626	-1.48723	0.337695	56.9384	43.4548	48.2303	46.4482	27.7136	25.8741
gene:Os11g0525600	Os11g0525600	gene:Os11g0525600_2	1.03631	2.05097	0.337695	1.92806	7.14975	1.41959	3.46785	7.78329	10.283
gene:Os05g0397900	Os05g0397900	gene:Os05g0397900_1	0.589918	1.50516	0.337839	4.15386	2.9712	3.92882	4.09308	5.84278	6.79892
gene:Os02g0794700	Os02g0794700	gene:Os02g0794700_2	0.421101	1.33895	0.338731	73.1463	79.347	91.4904	104.333	104.752	119.102
OsUGT84D1	Os05g0552700	OsUGT84D1_1	-1.43321	-2.70047	0.338731	0.616269	1.08851	0.685566	0.32353	0.398661	0.165291
gene:Os06g0652600	Os06g0652600	gene:Os06g0652600_2	0.764324	1.69857	0.339047	11.6481	4.9032	8.55848	20.2996	14.1968	8.21664
gene:Os03g0608000	Os03g0608000	gene:Os03g0608000_1	-0.770562	-1.70593	0.33983	8.74809	14.5196	14.5084	8.76248	6.51153	6.92378
CCA1	Os08g0157600	CCA1_2	-0.499264	-1.41349	0.340208	40.9629	33.7168	23.445	29.4614	20.5744	19.3651
OsGSTU3	Os10g0528400	OsGSTU3_1	-0.436968	-1.35376	0.341787	77.8051	85.028	82.0173	75.426	49.8433	55.9397
OsAT3	Os05g0136900	OsAT3_1	-0.414291	-1.33264	0.341787	82.6848	85.4534	68.8094	55.4742	60.3118	62.5548
gene:Os05g0213900	Os05g0213900	gene:Os05g0213900_1	-0.418881	-1.33689	0.342494	41.4993	52.4083	51.313	39.7432	32.585	36.6281
gene:Os11g0174000	Os11g0174000	gene:Os11g0174000_2	0.494512	1.40884	0.342494	16.2669	19.5577	22.1403	17.3687	31.2875	33.5718
Os11bglu36	Os11g0683500	Os11bglu36_2	2.75194	6.73623	0.342819	0.0487233	0	0	0.0481484	0.204122	0.104546
OsAAP10D	Os01g0878700	OsAAP10D_1	-0.473742	-1.38871	0.34298	10.8456	13.7207	13.1778	8.22197	9.55238	9.50271
OsCYP72A19	Os01g0627600	OsCYP72A19_1	0.549248	1.46332	0.343541	4.49864	6.09745	5.4057	7.95324	8.71934	6.82436
OsGLR1.2	Os02g0787600	OsGLR1.2_1	-0.54796	-1.46202	0.343554	3.54598	4.76628	4.27049	2.6987	2.55636	3.38161
gene:Os02g0607700	Os02g0607700	gene:Os02g0607700_1	-0.531938	-1.44587	0.343905	12.0778	17.1096	18.9	11.6029	11.3028	10.4682
Os-TBT2	Os11g0643100	Os-TBT2_1	1.6126	3.05803	0.343905	0.260134	0.122526	0.210462	0.449863	0.683803	0.68221
OsQSOXL1	Os05g0552500	OsQSOXL1_2	0.938656	1.91674	0.344068	0.954336	1.86716	1.26705	1.65038	3.29256	2.94032
gene:Os01g0786000	Os01g0786000	gene:Os01g0786000_1	1.59827	3.02781	0.345117	0.456316	0.322394	0.205102	0.826707	1.19949	1.01538
gene:Os06g0589500	Os06g0589500	gene:Os06g0589500_1	-0.419106	-1.3371	0.345244	88.6432	66.5199	75.3374	61.7826	52.4325	58.7673
SSB_2	Os05g0509700	SSB_2_1	0.744656	1.67557	0.345244	6.09619	3.10577	4.3953	7.56106	7.29699	8.00855
gene:Os08g0246950	Os08g0246950	gene:Os08g0246950_1	-3.13646	-8.79363	0.345608	0.261898	0.246713	0.0627819	0	0.0286849	0.0277509
gene:Os02g0822450	Os02g0822450	gene:Os02g0822450_1	-1.23321	-2.3509	0.345799	0.820006	0.951784	0.442285	0.390695	0.288684	0.26532
gene:Os05g0147400	Os05g0147400	gene:Os05g0147400_2	0.454895	1.37068	0.345799	35.8944	25.2363	32.0817	32.5194	44.5719	51.4581
OsPIP2_6	Os07g0448200	OsPIP2_6_1	-0.416805	-1.33497	0.345799	90.6985	91.8807	109.087	82.461	71.5319	65.2039
gene:Os04g0272700	Os04g0272700	gene:Os04g0272700_5	6.2153	74.3007	0.345948	0	0	0	0.438311	0.182176	0.387736
gene:Os12g0183250	Os12g0183250	gene:Os12g0183250_1	-1.07586	-2.10798	0.346452	3.59349	2.44482	2.69196	1.38098	1.47594	1.28509
AGPL4	Os07g0243200	AGPL4_1	0.826289	1.77312	0.34697	2.12897	1.01796	1.72245	2.32699	3.17973	3.16848
gene:Os05g0194550	Os05g0194550	gene:Os05g0194550_1	-0.606305	-1.52236	0.34697	6.90561	9.8859	8.00656	5.58826	5.60117	5.15951
OsWD40-109	Os04g0599800	OsWD40-109_1	0.47334	1.38832	0.34697	7.74204	5.69345	8.07755	8.81348	9.75378	11.4509
gene:Os02g0675700	Os02g0675700	gene:Os02g0675700_1	0.561723	1.47603	0.34697	7.12868	4.59472	8.88798	8.08271	11.1841	11.3781
Os3bglu8	Os03g0703100	Os3bglu8_2	0.614841	1.53139	0.347103	13.1408	11.5391	19.7673	12.1537	27.2251	29.3455
gene:Os03g0355800	Os03g0355800	gene:Os03g0355800_1	0.498253	1.4125	0.347103	12.1563	9.55703	11.9478	14.5934	15.3856	17.7184
gene:Os01g0229800	Os01g0229800	gene:Os01g0229800_1	-0.621014	-1.53796	0.347335	33.9685	44.2422	22.7824	22.9136	25.8411	16.9012
gene:Os11g0215100	Os11g0215100	gene:Os11g0215100_1	-0.607875	-1.52401	0.347486	20.0207	13.4504	11.2589	10.6974	8.83496	9.87932
gene:Os03g0345901	Os03g0345901	gene:Os03g0345901_1	-0.430015	-1.34725	0.347567	39.6895	49.7885	48.2649	28.0198	33.1601	41.5587
gene:Os09g0545320	Os09g0545320	gene:Os09g0545320_1	-0.469629	-1.38475	0.348006	33.4309	33.6567	33.8459	20.7897	25.3862	26.9233
OsREM5.2	Os08g0471800	OsREM5.2_1	0.660401	1.58052	0.348006	2.43486	2.3525	2.60973	3.53207	3.89255	4.27187
STAR1	Os06g0695800	STAR1_2	1.97247	3.9244	0.348078	0	0.190027	0.193427	0.775222	0.220942	0.534368
gene:Os02g0820400	Os02g0820400	gene:Os02g0820400_1	-0.508241	-1.42232	0.349566	14.1622	12.5989	17.2457	11.5362	11.8142	7.69216
gene:Os07g0502200	Os07g0502200	gene:Os07g0502200_1	0.419767	1.33771	0.349566	16.5973	18.9454	17.219	22.3846	25.7722	22.6921
gene:Os03g0161450	Os03g0161450	gene:Os03g0161450_1	-6.3466	-81.3796	0.349617	1.71359	0.248344	0	0	0	0
gene:Os08g0446301	Os08g0446301	gene:Os08g0446301_1	0.48397	1.39859	0.350069	10.116	12.6665	13.1492	17.3543	17.6519	15.3993
OsANT4	Os04g0565500	OsANT4_1	6.56989	95.002	0.350069	0	0	0	0.845295	0	0
OsUGT706C1	Os01g0736100	OsUGT706C1_1	6.56989	95.002	0.350069	0	0	0	0.691694	0	0
OsRLCK105_2	Os03g0241600	OsRLCK105_2_1	-0.404698	-1.32381	0.3504	46.9418	49.9537	47.8733	35.2353	35.3056	39.1966
gene:Os01g0818300	Os01g0818300	gene:Os01g0818300_1	0.606769	1.52284	0.35147	5.00612	3.8524	5.12139	6.34058	7.32104	7.6654
gene:Os01g0618300	Os01g0618300	gene:Os01g0618300_1	-0.607948	-1.52409	0.35147	3.95431	3.64086	3.09682	2.28498	2.11414	2.64184
gene:Os06g0693600	Os06g0693600	gene:Os06g0693600_1	-0.564224	-1.47859	0.35147	8.60835	8.04166	8.51229	5.5294	5.70423	5.81494
OsPTR5	Os04g0597600	OsPTR5_1	-2.08109	-4.23127	0.351679	0.163346	0.153876	0.0755175	0.0345898	0.0345038	0.0222535
PsaG	Os09g0481200	PsaG_1	-0.606064	-1.5221	0.351974	68.2643	47.116	28.391	31.4435	29.6425	33.4814
gene:Os04g0517000	Os04g0517000	gene:Os04g0517000_1	0.556165	1.47036	0.352416	26.2648	15.0345	26.6473	27.8298	35.9019	36.826
gene:Os05g0524600	Os05g0524600	gene:Os05g0524600_1	2.1938	4.5751	0.352416	0.0740836	0.174471	0.0399583	0.219628	0.657247	0.529872
OsUXS1	Os03g0280800	OsUXS1_1	0.872138	1.83037	0.352709	1.71367	1.1502	1.82549	2.47667	2.95618	3.14591
gene:Os01g0117025	Os01g0117025	gene:Os01g0117025_1	1.03184	2.04462	0.352709	0.830069	0.909606	0.676137	1.32248	1.73666	1.92244
gene:Os01g0917801	Os01g0917801	gene:Os01g0917801_1	-0.458404	-1.37402	0.352709	34.147	32.6164	36.7327	29.2197	22.6595	23.6499
OsRLCK186	Os05g0387700	OsRLCK186_1	0.443126	1.35955	0.353435	8.33967	8.31173	8.15647	10.8407	10.4649	12.5315
gene:Os08g0194900	Os08g0194900	gene:Os08g0194900_1	0.608861	1.52505	0.354361	5.29515	3.148	6.18226	6.46106	7.38391	8.60604
gene:Os04g0350000	Os04g0350000	gene:Os04g0350000_3	6.20288	73.6635	0.354361	0	0	0	0.0984123	0.117801	0.322902
OsXTH7	Os04g0604800	OsXTH7_1	0.719047	1.64609	0.354361	5.49111	3.24158	3.90948	6.29452	7.28928	7.2963
gene:Os05g0404400	Os05g0404400	gene:Os05g0404400_1	1.68731	3.22055	0.354702	0.219586	0.103427	0.207266	0.461114	0.568196	0.680574
gene:Os04g0586200	Os04g0586200	gene:Os04g0586200_1	-0.426801	-1.34425	0.354702	68.8918	67.9539	58.7995	57.0174	45.7884	43.0082
gene:Os03g0313600	Os03g0313600	gene:Os03g0313600_1	0.471101	1.38617	0.354702	10.5857	8.29962	9.50414	11.4029	13.2703	14.8447
OsEE1	Os10g0167300	OsEE1_2	0.453855	1.3697	0.354702	335.927	392.318	460.345	419.571	608.838	609.513
gene:Os05g0453300	Os05g0453300	gene:Os05g0453300_1	-0.392778	-1.31292	0.354798	33.1059	34.0611	30.7596	26.0339	23.9132	24.8966
gene:Os04g0408600	Os04g0408600	gene:Os04g0408600_1	-0.438756	-1.35543	0.354988	179.957	144.728	121.835	116.57	94.9602	118.692
OsOPT2	Os06g0125400	OsOPT2_1	-0.504079	-1.41822	0.355214	6.44207	6.90123	6.41597	4.55987	4.74053	4.68617
gene:Os11g0115375	Os11g0115375	gene:Os11g0115375_1	6.30822	79.2435	0.355214	0	0	0	1.45842	0	1.40742
NPP1	Os08g0531000	NPP1_2	-0.443517	-1.35992	0.355367	130.686	120.101	105.766	109.811	80.2615	72.3313
OsLOX1_2	Os03g0700700	OsLOX1_2_4	-0.755273	-1.68795	0.355367	17.8512	15.3648	17.6421	17.9233	5.74986	6.42327
OsGRF7	Os12g0484900	OsGRF7_1	0.810796	1.75418	0.355367	2.21344	1.51309	2.11303	2.49703	3.22456	4.5766
gene:Os11g0291475	Os11g0291475	gene:Os11g0291475_1	-0.509458	-1.42352	0.355367	15.1742	14.879	13.3566	8.01591	8.41837	14.2172
Oshsp17.9A	Os03g0266300	Oshsp17.9A_2	-0.510643	-1.42469	0.355367	35.3061	38.8466	26.8996	27.1939	24.7796	19.0089
gene:Os03g0822400	Os03g0822400	gene:Os03g0822400_1	-0.764744	-1.69907	0.355367	10.7206	12.2988	13.5685	10.0696	6.3302	5.16244
GAMYB	Os01g0812000	GAMYB_1	-1.27498	-2.41996	0.356373	1.07015	0.876609	0.602298	0.367833	0.137594	0.547247
OsABCB17	Os05g0137200	OsABCB17_2	-6.49061	-89.9224	0.356915	0	0	1.05732	0	0	0
gene:Os01g0890950	Os01g0890950	gene:Os01g0890950_1	6.52416	92.0383	0.356915	0	0	0	0	0	0.373648
gene:Os05g0438600	Os05g0438600	gene:Os05g0438600_1	-0.598056	-1.51368	0.35694	5.01706	4.49857	3.49562	2.9073	2.98414	2.73787
gene:Os05g0126200	Os05g0126200	gene:Os05g0126200_1	0.46355	1.37893	0.357209	19.6502	16.098	18.8229	23.8477	25.6426	25.9144
gene:Os02g0720900	Os02g0720900	gene:Os02g0720900_2	-0.407705	-1.32657	0.357209	68.1825	77.3762	68.1231	58.4245	53.5707	49.4595
gene:Os05g0389500	Os05g0389500	gene:Os05g0389500_1	0.793539	1.73332	0.357209	2.69972	2.62726	1.757	5.6885	3.01313	3.5959
gene:Os01g0858700	Os01g0858700	gene:Os01g0858700_1	0.524347	1.43828	0.357934	4.26806	4.53645	4.03076	6.20717	5.90598	6.43555
gene:Os08g0383750	Os08g0383750	gene:Os08g0383750_1	6.46087	88.0877	0.358195	0	0	0	0	1.94112	0.0586847
OsPKpa1	Os07g0181000	OsPKpa1_2	0.897998	1.86348	0.35899	5.37056	2.60926	1.61942	7.22947	6.85719	3.7908
gene:Os06g0335975	Os06g0335975	gene:Os06g0335975_1	-0.723764	-1.65149	0.359833	20.9641	26.672	37.8212	15.3589	16.8647	19.7625
gene:Os04g0618800	Os04g0618800	gene:Os04g0618800_1	3.36699	10.3173	0.359969	0	0	0.0242576	0	0.166249	0.117946
gene:Os04g0676400	Os04g0676400	gene:Os04g0676400_1	-0.419978	-1.33791	0.359969	36.7483	34.7868	35.4645	27.0903	22.7003	30.4717
OsbZIP13	Os02g0128200	OsbZIP13_1	-0.854698	-1.80838	0.359996	2.56509	2.96462	4.39474	2.1088	1.95483	1.43894
OsSNAT1	Os05g0481000	OsSNAT1_2	1.24796	2.37506	0.359996	0.570485	0.537408	1.2308	2.41608	2.16907	0.984454
gene:Os07g0105750	Os07g0105750	gene:Os07g0105750_1	1.85426	3.61567	0.359996	0.0416047	0.0261283	0.179522	0.219273	0.314422	0.357086
gene:Os06g0548200	Os06g0548200	gene:Os06g0548200_1	0.656204	1.57593	0.359996	3.28329	4.1239	5.46028	6.1994	8.61136	5.55397
WOX11	Os07g0684900	WOX11_1	-1.05645	-2.0798	0.359996	2.16955	3.58288	2.28258	1.66751	0.950497	1.2516
OsWD40-131	Os06g0644600	OsWD40-131_1	0.559536	1.4738	0.359996	3.18835	2.69385	3.04935	3.4972	4.02852	5.70496
OsOMT26	Os08g0498100	OsOMT26_1	-0.410013	-1.3287	0.360002	1613.97	1528.15	1583.22	1215.26	1132.67	1221.04
gene:Os01g0116901	Os01g0116901	gene:Os01g0116901_1	0.899397	1.86529	0.360002	1.1186	1.34113	1.55405	1.6916	3.42492	2.40827
gene:Os04g0278101	Os04g0278101	gene:Os04g0278101_1	2.5216	5.74217	0.360605	0	0.385082	0	0.969502	1.04768	0.467801
gene:Os02g0306801	Os02g0306801	gene:Os02g0306801_1	6.28709	78.0916	0.36092	0	0	0	0	0.453122	0.876735
gene:Os08g0327150	Os08g0327150	gene:Os08g0327150_1	-6.25194	-76.2115	0.361347	0.536062	0	0.289134	0	0	0
OsRpn2a	Os08g0224700	OsRpn2a_1	0.503954	1.4181	0.361368	8.01038	11.1245	12.4765	10.0281	17.0858	18.0129
OsbHLH021	Os12g0632600	OsbHLH021_1	-0.467127	-1.38235	0.361583	15.8881	18.8461	17.5938	12.3682	11.5384	14.0694
HB2	Os03g0226200	HB2_1	1.23163	2.34833	0.361583	2.78056	24.5304	39.898	35.5463	90.1024	33.5037
gene:Os08g0430550	Os08g0430550	gene:Os08g0430550_1	-6.14743	-70.886	0.362232	0.871762	0.273739	0.104489	0	0	0
OsTBL6	Os03g0817800	OsTBL6_3	-0.382337	-1.30345	0.362232	59.015	57.4405	54.1175	42.203	43.3003	45.8126
OsCCR22	Os03g0818200	OsCCR22_1	0.527511	1.44144	0.362232	9.38235	6.8426	9.17129	11.3109	12.3676	13.0407
gene:Os09g0338500	Os09g0338500	gene:Os09g0338500_1	0.486514	1.40106	0.3625	52.1368	26.7518	45.6115	47.9359	61.8606	65.8017
gene:Os04g0450400	Os04g0450400	gene:Os04g0450400_1	-0.388061	-1.30863	0.3625	27.7549	31.3832	29.0045	22.4605	22.3609	22.778
gene:Os11g0442380	Os11g0442380	gene:Os11g0442380_1	-0.403936	-1.32311	0.3625	14.2858	15.3309	14.1666	11.6752	10.1034	11.4241
gene:Os09g0482660	Os09g0482660	gene:Os09g0482660_1	-0.824475	-1.77089	0.3625	6.02308	4.73797	3.17051	2.57716	1.79545	3.51344
gene:Os03g0339700	Os03g0339700	gene:Os03g0339700_1	0.575058	1.48974	0.3625	5.30449	3.68108	4.92104	5.6962	6.67553	8.44788
OsUGT84C1	Os02g0188000	OsUGT84C1_1	0.408379	1.32719	0.362524	19.2632	24.9762	21.6055	28.4907	32.7165	26.4402
gene:Os04g0445100	Os04g0445100	gene:Os04g0445100_1	-0.767442	-1.70225	0.362918	5.45863	8.13014	5.72927	4.55593	3.23576	3.58765
gene:Os03g0593650	Os03g0593650	gene:Os03g0593650_1	-1.81866	-3.52753	0.363082	2.93966	1.47299	0.809647	0.185424	0.98647	0.298234
gene:Os09g0435700	Os09g0435700	gene:Os09g0435700_1	-2.22197	-4.66529	0.363082	0.321665	0.328266	0.231328	0.105956	0	0.0766887
gene:Os02g0592700	Os02g0592700	gene:Os02g0592700_1	2.07893	4.22495	0.363446	0.12374	0.0582826	0.022247	0.183419	0.203293	0.51135
gene:Os01g0133650	Os01g0133650	gene:Os01g0133650_1	3.36381	10.2946	0.365655	0	0	0.114325	0.523651	0	0.808545
OsNAS1	Os03g0307300	OsNAS1_1	-0.938434	-1.91645	0.366371	6.87249	28.2715	20.2141	7.59757	4.9956	16.4555
gene:Os09g0401050	Os09g0401050	gene:Os09g0401050_1	-6.08477	-67.8733	0.366735	0.53444	0.881043	0.216195	0	0	0
OsXTH11	Os06g0696400	OsXTH11_1	-0.472192	-1.38722	0.366735	117.738	72.0842	127.958	86.1516	75.7382	68.3113
gene:Os11g0138400	Os11g0138400	gene:Os11g0138400_1	-1.40137	-2.64152	0.366943	0.960228	1.80911	1.4916	0.683206	0.454339	0.476173
gene:Os04g0154800	Os04g0154800	gene:Os04g0154800_1	-2.77182	-6.82969	0.366981	0.0760021	0.114553	0.147575	0.0300421	0.0149837	0
OsFLA1	Os04g0574200	OsFLA1_1	0.617668	1.53439	0.367245	8.05266	4.23249	7.67987	9.13734	9.37138	12.316
gene:Os09g0521400	Os09g0521400	gene:Os09g0521400_1	0.445674	1.36195	0.368674	45.7902	29.1489	46.891	46.2331	59.6575	61.1198
gene:Os01g0922100	Os01g0922100	gene:Os01g0922100_1	0.629002	1.5465	0.36874	5.13543	3.79225	7.06555	6.79511	8.85889	9.23447
FUWA	Os02g0234200	FUWA_1	0.464159	1.37951	0.36874	6.44964	6.12219	6.99295	7.75555	9.30948	10.0105
gene:Os06g0730900	Os06g0730900	gene:Os06g0730900_2	1.61746	3.06835	0.36874	0.0884994	5.65236	1.08833	3.56817	7.76416	9.60439
PsaL	Os12g0420400	PsaL_1	-0.663503	-1.58392	0.368998	26.1904	15.5251	12.3204	8.74967	14.8155	10.6434
OsPLDvarphi	Os06g0649900	OsPLDvarphi_1	0.412435	1.33093	0.369085	13.7739	17.0124	17.7692	20.6175	22.0613	22.1839
gene:Os03g0221500	Os03g0221500	gene:Os03g0221500_2	0.678045	1.59997	0.369097	3.90468	6.20416	10.0512	8.3962	9.44909	14.703
OsFWL7	Os03g0830500	OsFWL7_1	-0.79631	-1.73665	0.369366	7.07566	5.646	10.0573	5.38808	3.40534	4.36614
gene:Os08g0203600	Os08g0203600	gene:Os08g0203600_3	0.812411	1.75614	0.369559	0.818305	1.44414	1.11739	1.2488	2.84877	1.86697
gene:Os12g0235800	Os12g0235800	gene:Os12g0235800_1	0.424992	1.34256	0.369559	45.2607	37.8704	47.132	45.5987	62.9991	67.3249
OsRPL6	Os04g0473400	OsRPL6_1	0.431113	1.34827	0.369559	142.656	92.9452	126.823	154.517	162.559	174.025
gene:Os12g0166500	Os12g0166500	gene:Os12g0166500_1	0.476218	1.39109	0.369579	3.64125	3.11616	2.98416	3.69709	4.75567	5.15705
GSA	Os08g0532200	GSA_2	0.453358	1.36922	0.369579	10.1353	9.32133	9.14252	12.1959	12.833	14.2483
gene:Os02g0242100	Os02g0242100	gene:Os02g0242100_1	-0.715366	-1.6419	0.369579	3.08748	5.18807	4.0957	2.51505	2.75557	2.28785
OsCML21	Os05g0312600	OsCML21_1	-0.717504	-1.64433	0.369699	10.3917	11.1434	7.75387	7.91489	4.89909	5.01375
gene:Os12g0203200	Os12g0203200	gene:Os12g0203200_1	-0.412025	-1.33055	0.369842	402.032	418.244	376.827	337.015	299.3	265.154
gene:Os02g0179600	Os02g0179600	gene:Os02g0179600_1	-1.03944	-2.05543	0.369842	1.75483	1.51905	1.27905	0.890495	0.763611	0.572905
OsGGPPS1	Os07g0580900	OsGGPPS1_2	-0.430773	-1.34796	0.369842	24.2594	24.8273	32.8802	22.4528	19.6056	18.9885
OsABI5-1	Os01g0859300	OsABI5-1_2	6.27806	77.6038	0.36988	0	0	0	0.513759	0	0.188874
gene:Os05g0565701	Os05g0565701	gene:Os05g0565701_1	-0.467155	-1.38238	0.36988	27.1716	34.0814	29.9552	23.6544	22.4183	20.1222
gene:Os03g0155400	Os03g0155400	gene:Os03g0155400_1	-6.40527	-84.7578	0.36988	1.67107	0	0	0	0	0
OsBCH3	Os10g0533500	OsBCH3_1	-1.54324	-2.91448	0.37003	0.468775	1.18679	1.35903	0.405338	0.317688	0.307344
gene:Os07g0648000	Os07g0648000	gene:Os07g0648000_1	-0.690778	-1.61415	0.37003	2.69852	3.10697	2.84068	1.58455	1.83762	1.95183
gene:Os06g0151025	Os06g0151025	gene:Os06g0151025_1	0.888534	1.85129	0.37003	1.30014	2.88694	1.4526	3.39555	3.63886	3.45395
IPI	Os07g0546000	IPI_1	0.444327	1.36068	0.37003	90.6988	58.9665	91.817	98.15	112.094	120.335
gene:Os03g0280750	Os03g0280750	gene:Os03g0280750_1	-0.49232	-1.40671	0.37003	12.8865	13.225	17.0373	11.2332	8.41688	11.1402
gene:Os08g0553800	Os08g0553800	gene:Os08g0553800_3	6.46277	88.2038	0.370716	0	0	0	0	0.789394	0
gene:Os02g0183000	Os02g0183000	gene:Os02g0183000_1	0.812577	1.75635	0.371955	5.78218	2.22137	4.59968	7.50155	7.10081	7.63972
RPL5_2	Os01g0896800	RPL5_2_1	0.406536	1.3255	0.371955	102.675	77.935	91.008	114.714	123.342	123.463
OsCel9A	Os01g0220100	OsCel9A_1	0.530367	1.4443	0.371955	4.20704	4.14453	3.38773	5.19675	5.69492	6.15931
OsZFP6	Os02g0552700	OsZFP6_1	-6.09271	-68.2476	0.371955	0.198229	0.0414969	0.308876	0	0	0
gene:Os10g0411650	Os10g0411650	gene:Os10g0411650_1	-2.96574	-7.81227	0.371955	0.272162	0	1.22329	0.0896501	0.0894273	0
gene:Os01g0590700	Os01g0590700	gene:Os01g0590700_1	0.764654	1.69896	0.372021	1.88222	1.09021	1.70116	1.96055	2.56996	3.45653
gene:Os03g0134550	Os03g0134550	gene:Os03g0134550_1	-2.04329	-4.12185	0.372021	6.23167	7.84711	8.16281	5.15272	0	0.181923
RFC3	Os05g0230600	RFC3_1	0.619973	1.53685	0.372021	7.37877	10.3653	13.4529	8.3672	18.7499	21.253
OsNek2	Os12g0604700	OsNek2_1	0.80839	1.75126	0.372107	1.25891	1.73116	2.24777	1.87323	3.65156	3.71205
gene:Os10g0487400	Os10g0487400	gene:Os10g0487400_1	0.496042	1.41034	0.374894	9.94723	6.69321	9.82576	13.2139	12.3773	11.8632
OsTHI32	Os09g0409000	OsTHI32_1	-0.458219	-1.37384	0.374894	18.3463	20.461	21.0798	15.3513	14.8281	13.5408
UGT705A3	Os05g0499800	UGT705A3_2	-0.387318	-1.30796	0.375196	31.4083	31.1552	26.771	24.3926	21.8053	22.3016
gene:Os01g0209400	Os01g0209400	gene:Os01g0209400_1	-0.397421	-1.31715	0.375196	37.0032	41.6943	38.8294	30.0147	28.4608	31.0586
OsABCG1	Os01g0121600	OsABCG1_1	-0.72272	-1.65029	0.375196	9.74573	11.1112	8.69538	7.51557	5.74612	4.69042
UMPS1	Os01g0951200	UMPS1_1	0.449383	1.36546	0.375196	15.9154	11.1241	12.4894	15.1572	18.4848	20.5882
COPT5	Os05g0424700	COPT5_1	-0.861494	-1.81692	0.376087	4.24797	9.37429	6.70393	4.66427	3.56705	2.96328
gene:Os10g0554900	Os10g0554900	gene:Os10g0554900_2	-0.447662	-1.36383	0.376821	38.7819	30.3073	29.1742	18.5053	23.8885	30.0112
OsASNase1	Os03g0597600	OsASNase1_1	-0.411828	-1.33037	0.377458	45.8801	62.0504	49.3989	44.9671	37.8404	35.6427
gene:Os04g0438101	Os04g0438101	gene:Os04g0438101_1	-0.625189	-1.54241	0.377972	9.1135	13.0867	13.8445	8.33135	9.01722	6.08699
gene:Os07g0584283	Os07g0584283	gene:Os07g0584283_1	0.534307	1.44825	0.377972	4.88224	6.29762	4.85143	7.90759	8.18748	7.2447
AAO3	Os03g0790900	AAO3_4	0.420519	1.33841	0.377972	64.8602	67.375	55.3987	103.473	81.4268	66.3873
OsGELP1	Os01g0214200	OsGELP1_1	0.395551	1.31545	0.377972	50.0534	49.6983	53.8485	65.3602	72.1607	65.1698
OsPAL_1	Os02g0626100	OsPAL_1_2	-0.604524	-1.52048	0.378258	2348.67	1482.1	1187.72	1616.42	861.539	818.298
gene:Os01g0551800	Os01g0551800	gene:Os01g0551800_1	-0.465128	-1.38044	0.378583	15.2583	23.752	20.105	15.7718	13.9134	13.2372
gene:Os05g0565050	Os05g0565050	gene:Os05g0565050_1	6.0541	66.4456	0.378583	0	0	0	0.335412	0.557632	0.485527
OsTBL51	Os06g0234400	OsTBL51_1	-1.1413	-2.2058	0.378583	1.41235	1.66308	1.26963	0.668765	0.725112	0.589261
gene:Os08g0342400	Os08g0342400	gene:Os08g0342400_2	0.392385	1.31256	0.378583	14.7677	12.8524	13.5649	17.6109	17.3893	19.2188
gene:Os02g0108400	Os02g0108400	gene:Os02g0108400_1	-6.35212	-81.6916	0.378583	0	0.889261	0	0	0	0
GH3-8	Os07g0592600	GH3-8_1	0.43799	1.35472	0.378583	11.1981	15.8947	12.4399	17.5885	20.8354	15.2516
GADPH	Os03g0129300	GADPH_2	-1.32909	-2.51244	0.378583	4.93846	2.28972	0.83239	1.22005	0.912762	1.06701
OsVIT1	Os04g0463400	OsVIT1_1	0.703761	1.62875	0.378767	3.54756	3.31035	4.44063	5.39084	6.16922	6.83008
gene:Os11g0697600	Os11g0697600	gene:Os11g0697600_1	-1.3484	-2.5463	0.378767	2.73524	2.49737	1.04406	1.08118	0.414807	0.96312
gene:Os03g0645966	Os03g0645966	gene:Os03g0645966_1	-6.06804	-67.0906	0.378777	0.384378	0.0482789	0.1935	0	0	0
gene:Os11g0240800	Os11g0240800	gene:Os11g0240800_2	-6.39191	-83.9764	0.378951	0	0	0.433051	0	0	0
SAMDC2	Os02g0611200	SAMDC2_3	-0.646407	-1.56527	0.378951	23.8023	21.3195	17.318	21.4557	9.5885	8.77127
gene:Os03g0124500	Os03g0124500	gene:Os03g0124500_1	0.599053	1.51472	0.380249	7.63061	11.2823	12.9913	19.3104	17.4637	11.6747
gene:Os09g0439000	Os09g0439000	gene:Os09g0439000_1	1.22369	2.33544	0.381841	0.269316	0.207573	0.29052	0.435498	0.54302	0.817192
gene:Os12g0100200	Os12g0100200	gene:Os12g0100200_1	0.865909	1.82249	0.381841	0.952357	1.53261	2.93934	2.95407	4.26363	2.73725
OsMTP9	Os01g0130000	OsMTP9_2	-0.414669	-1.33299	0.38209	30.8627	41.0422	40.2043	27.8801	28.9455	27.568
gene:Os04g0443801	Os04g0443801	gene:Os04g0443801_2	-0.419333	-1.33731	0.382614	18.6381	16.4743	15.6342	14.9533	11.7678	11.3034
OsXTH4	Os08g0240500	OsXTH4_1	0.5804	1.49526	0.382614	11.3962	10.2666	9.93137	15.1959	15.4525	16.7527
gene:Os07g0240300	Os07g0240300	gene:Os07g0240300_1	0.406552	1.32551	0.382685	17.507	15.2869	15.2975	18.7451	22.1392	23.1087
gene:Os03g0702000	Os03g0702000	gene:Os03g0702000_1	0.74969	1.68143	0.382685	1.66688	2.86337	2.51737	5.13542	3.17025	3.57196
Dad	Os08g0559600	Dad_1	0.423329	1.34102	0.382685	26.6529	20.6903	22.6217	27.706	28.8087	37.7612
OsPP115	Os10g0561900	OsPP115_3	-0.486484	-1.40103	0.382685	21.9727	30.2047	24.0401	15.2247	20.2305	19.138
DERF7	Os08g0537900	DERF7_2	0.430841	1.34802	0.382765	17.8307	18.5084	19.4306	24.8531	25.9171	24.6029
gene:Os01g0661650	Os01g0661650	gene:Os01g0661650_1	-0.748379	-1.6799	0.383105	5.14134	4.91853	6.40824	3.39589	2.127	4.31872
RS5	Os01g0170000	RS5_1	-0.484707	-1.3993	0.383212	23.1174	16.8905	16.1182	15.5455	12.2276	12.4209
OsLS	Os04g0497400	OsLS_2	0.47772	1.39254	0.383746	27.7688	17.6267	23.2985	27.0477	32.5728	36.5427
gene:Os12g0227400	Os12g0227400	gene:Os12g0227400_1	-0.471287	-1.38635	0.383746	148.01	246.563	185.985	151.64	163.057	104.38
gene:Os06g0138600	Os06g0138600	gene:Os06g0138600_2	6.4002	84.4603	0.383973	0	0	0	0	0	0.835746
gene:Os03g0810850	Os03g0810850	gene:Os03g0810850_1	2.76708	6.80729	0.384348	0	0.299112	0	0	1.07313	1.08144
gene:Os07g0173200	Os07g0173200	gene:Os07g0173200_1	6.19482	73.2534	0.384348	0	0	0	0	0.209803	0.270629
gene:Os06g0118700	Os06g0118700	gene:Os06g0118700_2	-2.12191	-4.35268	0.384348	0.0931572	0.175512	0.62305	0.0920579	0.0550975	0.0533034
gene:Os07g0185900	Os07g0185900	gene:Os07g0185900_1	-0.428704	-1.34602	0.384348	1280.3	1617.71	1572.11	1258.9	1142.98	926.291
OsORC1	Os06g0187000	OsORC1_1	0.502124	1.4163	0.384348	5.46962	3.89665	5.25514	5.36814	6.97598	8.48356
gene:Os01g0222600	Os01g0222600	gene:Os01g0222600_1	-0.426217	-1.34371	0.384348	43.5967	49.9066	41.8699	34.5385	32.6998	33.974
gene:Os12g0548700	Os12g0548700	gene:Os12g0548700_1	0.807633	1.75034	0.384348	7.08073	5.0923	7.8025	10.6086	11.2577	13.0694
HOX12	Os03g0198600	HOX12_1	-0.568496	-1.48298	0.384348	16.8599	12.8889	12.9819	8.05426	7.62818	13.2724
gene:Os06g0179400	Os06g0179400	gene:Os06g0179400_1	0.547154	1.4612	0.384348	5.6407	3.65314	5.38126	7.1767	6.48121	7.86712
gene:Os11g0444900	Os11g0444900	gene:Os11g0444900_1	-1.11287	-2.16275	0.384348	1.82471	1.93769	1.75365	0.524561	0.882998	1.13899
XBOS36	Os06g0128700	XBOS36_1	-0.469182	-1.38432	0.384348	16.9531	22.7467	17.6671	15.663	13.7804	12.074
gene:Os09g0274025	Os09g0274025	gene:Os09g0274025_1	6.04957	66.2372	0.384348	0	0	0	0.226217	0.45131	0.709498
OsDSHCT	Os11g0176200	OsDSHCT_1	0.457039	1.37272	0.384348	4.90397	3.9342	4.01057	5.37799	6.2096	6.11197
OsCrRLK1L10	Os05g0162500	OsCrRLK1L10_1	-0.501861	-1.41604	0.384348	10.6263	12.4329	11.7984	8.5739	7.68898	8.43582
gene:Os01g0624133	Os01g0624133	gene:Os01g0624133_1	6.21145	74.1024	0.384348	0	0	0	0	0.274631	0.106275
gene:Os07g0506600	Os07g0506600	gene:Os07g0506600_2	-0.595163	-1.51064	0.384834	9.61967	7.0615	7.53655	6.88304	4.96106	4.21223
SAPK1	Os03g0390200	SAPK1_2	0.465678	1.38097	0.384834	13.9428	16.3015	14.7739	22.8904	20.9084	18.5537
gene:Os09g0547200	Os09g0547200	gene:Os09g0547200_1	0.567707	1.48217	0.384834	4.44839	4.13697	4.47191	6.13554	5.65381	7.61788
gene:Os03g0294800	Os03g0294800	gene:Os03g0294800_2	-0.600015	-1.51573	0.384834	12.2748	7.64055	6.85478	6.78651	4.5131	6.39866
gene:Os11g0432400	Os11g0432400	gene:Os11g0432400_2	6.18668	72.841	0.385121	0	0	0	0.354031	0.380317	0
gene:Os02g0581800	Os02g0581800	gene:Os02g0581800_1	0.740743	1.67104	0.385486	7.57835	3.84027	6.93468	10.0197	9.94324	10.8157
OsERF#107	Os02g0521100	OsERF#107_1	0.859065	1.81386	0.38578	4.12997	6.72503	4.58243	11.4275	10.1777	6.47044
gene:Os02g0185300	Os02g0185300	gene:Os02g0185300_1	-0.596382	-1.51192	0.38578	5.7933	7.39099	5.38031	4.0757	4.19794	4.06124
gene:Os01g0121400	Os01g0121400	gene:Os01g0121400_1	2.86715	7.29624	0.386095	0	0	0.0626757	0.0574155	0.114546	0.313978
gene:Os06g0154900	Os06g0154900	gene:Os06g0154900_2	0.960403	1.94585	0.386739	1.67727	0.883318	0.498633	2.12731	2.18712	1.6499
OsPsbR3	Os08g0200300	OsPsbR3_1	-0.582306	-1.49724	0.387527	48.1212	32.4835	19.4597	20.4551	22.5019	23.983
gene:Os02g0130100	Os02g0130100	gene:Os02g0130100_1	0.591745	1.50707	0.387595	6.53271	6.74151	6.23258	11.3865	9.44903	8.67176
gene:Os06g0626700	Os06g0626700	gene:Os06g0626700_1	0.600304	1.51604	0.387595	5.20269	6.57316	8.51753	9.587	9.80453	11.4991
gene:Os01g0872533	Os01g0872533	gene:Os01g0872533_1	6.37359	82.9169	0.388732	0	0	0	0	0.632106	0
alpha-Gal_1	Os07g0452100	alpha-Gal_1_1	-1.31681	-2.49114	0.388732	1.00833	1.00121	1.11712	0.350098	0.456683	0.441812
PSY1	Os06g0729000	PSY1_2	-6.14047	-70.5449	0.388732	0.58026	0	0.294563	0	0	0
gene:Os12g0450300	Os12g0450300	gene:Os12g0450300_1	-0.993117	-1.99048	0.388732	1.8469	3.15914	5.7148	1.53693	2.46735	1.41367
OsFPPS2	Os05g0543400	OsFPPS2_1	0.435125	1.35203	0.389801	136.593	90.8166	130.564	142.072	162.798	182
OsDXR	Os01g0106900	OsDXR_2	-0.424933	-1.34251	0.390121	27.6362	34.0252	37.6092	28.0104	20.5564	25.6408
ERF91	Os02g0654700	ERF91_1	0.510244	1.42429	0.390449	6.74067	7.69452	9.09637	10.5011	11.8821	11.2179
gene:Os01g0970900	Os01g0970900	gene:Os01g0970900_1	0.635717	1.55371	0.390449	2.76333	2.27594	2.47594	3.059	4.22731	4.43526
gene:Os02g0245000	Os02g0245000	gene:Os02g0245000_1	0.660998	1.58118	0.390589	2.89034	5.94741	3.3478	4.64631	8.49488	6.17323
gene:Os12g0182500	Os12g0182500	gene:Os12g0182500_1	-0.46822	-1.3834	0.390675	26.4663	21.672	23.5046	19.8034	14.4689	17.6604
gene:Os06g0546400	Os06g0546400	gene:Os06g0546400_1	0.455935	1.37167	0.390675	6.33016	4.62999	5.29162	6.71848	7.26733	8.39853
gene:Os01g0952600	Os01g0952600	gene:Os01g0952600_1	0.425522	1.34306	0.390675	6.09883	6.92734	6.91034	7.48372	10.1986	9.20539
OsGSTF4	Os01g0933900	OsGSTF4_1	0.72703	1.65523	0.390675	5.84776	4.16512	3.80799	6.23682	8.78719	7.95699
OsALDH2C1	Os01g0591300	OsALDH2C1_1	0.436682	1.35349	0.390675	163.963	241.215	233.663	315.625	300.938	250.34
gene:Os03g0184201	Os03g0184201	gene:Os03g0184201_1	-2.42038	-5.35312	0.391029	0.569706	0.146366	0.726301	0.102361	0.0510532	0.0987815
OsGELP3	Os01g0214800	OsGELP3_3	-6.33991	-81.0032	0.391029	0	0	0.738093	0	0	0
OsTBL2	Os11g0107000	OsTBL2_1	-0.380739	-1.30201	0.391029	36.144	33.0528	34.8649	26.0523	24.9837	29.1544
TIFY11A	Os03g0180800	TIFY11A_1	-1.03499	-2.0491	0.391485	2.15648	2.15646	2.18311	1.14748	1.04652	0.9808
OsUCL7	Os03g0259100	OsUCL7_1	-0.478207	-1.39301	0.391815	625.95	589.569	398.561	435.244	452.449	270.501
NRL2	Os03g0308200	NRL2_2	0.560556	1.47484	0.391815	4.59639	3.8114	5.70828	4.20817	7.93854	8.84033
OsCYP51H6	Os05g0415800	OsCYP51H6_1	0.424576	1.34218	0.391884	17.0251	24.692	23.4272	30.4327	31.6685	25.5796
OsHAK22	Os07g0102100	OsHAK22_2	-6.1006	-68.6222	0.391884	0.117756	0.177486	0	0	0	0
OsAGP19	Os01g0778400	OsAGP19_1	-0.560438	-1.47472	0.39198	80.199	57.6761	81.2398	67.8651	46.6991	34.3001
OsNAC3	Os07g0225300	OsNAC3_1	0.425314	1.34286	0.392739	18.8419	20.023	19.2307	25.5578	25.4943	27.2274
gene:Os07g0262200	Os07g0262200	gene:Os07g0262200_1	0.39632	1.31615	0.392739	59.3236	49.752	63.6265	69.8033	79.4649	79.1002
gene:Os01g0798500	Os01g0798500	gene:Os01g0798500_1	2.75006	6.72747	0.393089	0	0.21856	0	0.786082	0	0.758596
gene:Os07g0193100	Os07g0193100	gene:Os07g0193100_1	-1.32916	-2.51256	0.393089	7.96788	3.39553	5.18442	4.31187	0.748027	1.50765
R2R3-MYB_3	Os01g0874300	R2R3-MYB_3_1	-0.495211	-1.40953	0.393089	12.565	13.7779	16.674	10.4787	9.56794	10.5561
gene:Os01g0611000	Os01g0611000	gene:Os01g0611000_2	0.438169	1.35488	0.393089	102.384	67.4149	107.43	115.104	131.925	130.829
HSFB4C	Os09g0455200	HSFB4C_1	0.542388	1.45638	0.393089	6.18202	4.36289	6.55872	7.39943	8.4872	9.12531
gene:Os07g0507200	Os07g0507200	gene:Os07g0507200_1	0.503141	1.4173	0.393089	5.86034	3.48891	5.17677	5.76887	7.15699	7.77463
gene:Os02g0730400	Os02g0730400	gene:Os02g0730400_1	0.600378	1.51611	0.393355	4.6609	4.15055	5.24392	4.82181	7.25063	9.37586
gene:Os04g0496300	Os04g0496300	gene:Os04g0496300_1	0.4222	1.33997	0.393355	56.3905	36.7707	49.1993	59.9945	63.845	67.8209
Os4bglu12	Os04g0474800	Os4bglu12_2	-0.406577	-1.32554	0.393355	64.9381	61.085	57.1999	54.5229	43.6573	40.32
gene:Os09g0564700	Os09g0564700	gene:Os09g0564700_1	-1.40468	-2.64759	0.393355	0.922507	1.22307	1.58485	0.607747	0.303119	0.488747
GF14B	Os04g0462500	GF14B_1	-0.40909	-1.32785	0.393842	221.456	243.988	286.196	200.775	186.092	181.422
Osppc2b	Os09g0315700	Osppc2b_1	0.407387	1.32628	0.394215	28.2068	22.2244	24.2112	38.4926	31.2642	29.4818
gene:Os08g0379400	Os08g0379400	gene:Os08g0379400_2	6.15911	71.462	0.394729	0	0	0	0	0.426187	0.173604
gene:Os01g0681600	Os01g0681600	gene:Os01g0681600_1	6.14789	70.9085	0.394765	0	0	0	0.289034	0	0.474176
gene:Os01g0143300	Os01g0143300	gene:Os01g0143300_1	0.490775	1.4052	0.395354	28.2049	15.6168	22.1559	28.7243	29.8809	34.5738
gene:Os02g0224850	Os02g0224850	gene:Os02g0224850_1	-2.24809	-4.75053	0.395857	0.376304	0.236324	0.304449	0	0.0927349	0.0897152
gene:Os12g0484600	Os12g0484600	gene:Os12g0484600_2	0.593371	1.50877	0.396422	3.20774	2.99044	3.71131	4.18819	5.57038	5.23049
gene:Os07g0681100	Os07g0681100	gene:Os07g0681100_4	0.99254	1.98969	0.39711	0.944663	3.33356	2.21601	3.64516	7.2722	2.01624
gene:Os05g0486150	Os05g0486150	gene:Os05g0486150_1	-0.659081	-1.57908	0.39711	11.1014	11.9002	9.66296	9.57072	6.30173	4.81882
gene:Os06g0284200	Os06g0284200	gene:Os06g0284200_1	-0.384176	-1.30511	0.39732	35.9036	29.6706	33.8078	24.7697	25.546	26.1222
gene:Os08g0515000	Os08g0515000	gene:Os08g0515000_1	-0.664745	-1.58529	0.397788	8.7316	8.99551	6.77327	6.17249	4.93217	4.39733
gene:Os11g0149200	Os11g0149200	gene:Os11g0149200_1	1.49499	2.81862	0.397893	0.93436	0.586791	1.00793	1.61584	2.60961	2.89591
gene:Os09g0474800	Os09g0474800	gene:Os09g0474800_1	-0.417778	-1.33587	0.398017	63.2435	77.8289	57.6286	55.7395	50.617	42.5167
4CL1	Os08g0245200	4CL1_1	0.413846	1.33223	0.398017	20.0207	26.1125	27.5523	32.6673	36.1758	29.6697
gene:Os09g0309500	Os09g0309500	gene:Os09g0309500_1	-0.405147	-1.32422	0.398187	45.0408	39.2952	47.1312	32.94	29.9189	36.8169
OsGDCH	Os10g0516100	OsGDCH_1	-6.06115	-66.7712	0.399138	0.583408	0.431815	0	0	0	0
gene:Os12g0639800	Os12g0639800	gene:Os12g0639800_1	0.582208	1.49714	0.399138	5.66456	8.05921	8.53589	12.2053	12.6355	8.57635
gene:Os02g0611400	Os02g0611400	gene:Os02g0611400_1	0.474073	1.38903	0.400709	10.2245	7.90588	9.18404	10.1704	12.4159	15.5573
Du1L	Os01g0263600	Du1L_2	-1.13251	-2.1924	0.401183	1.38459	1.04345	1.21245	0.949725	0.305084	0.403889
OsWRKY73	Os06g0146250	OsWRKY73_1	0.559697	1.47396	0.402262	4.17962	8.33279	8.93967	10.2011	11.8096	9.74135
BRL1	Os09g0293500	BRL1_1	0.411805	1.33035	0.402262	8.00733	11.4996	10.6524	12.7683	14.6565	12.834
gene:Os01g0865100	Os01g0865100	gene:Os01g0865100_1	-1.54998	-2.92812	0.402262	0.669538	1.02116	0.963006	0.157533	0.345711	0.395264
gene:Os06g0332400	Os06g0332400	gene:Os06g0332400_1	6.31122	79.4085	0.402262	0	0	0	0	0	0.443094
gene:Os02g0761600	Os02g0761600	gene:Os02g0761600_1	-0.435212	-1.35211	0.402262	15.3392	14.1292	15.8585	12.0887	11.073	10.4487
gene:Os10g0461100	Os10g0461100	gene:Os10g0461100_1	-1.82701	-3.54801	0.402262	0.571142	0.489116	0.31739	0.136825	0	0.247576
gene:Os01g0619000	Os01g0619000	gene:Os01g0619000_1	-1.21775	-2.32584	0.402262	1.59895	1.86416	0.751415	0.344175	1.02996	0.437822
gene:Os01g0661000	Os01g0661000	gene:Os01g0661000_2	0.49582	1.41012	0.402262	7.80403	8.11043	9.26033	12.3889	12.3085	10.8753
gene:Os02g0171100	Os02g0171100	gene:Os02g0171100_1	0.398474	1.31811	0.402275	49.0569	35.8763	42.904	47.9694	57.611	63.7842
gene:Os03g0212600	Os03g0212600	gene:Os03g0212600_1	0.602733	1.51859	0.402311	5.51485	4.58247	6.34193	7.1207	8.20563	9.72459
gene:Os08g0269000	Os08g0269000	gene:Os08g0269000_1	-0.631217	-1.54887	0.402788	6.60795	9.00376	6.65089	4.48936	4.82715	5.12009
gene:Os04g0491500	Os04g0491500	gene:Os04g0491500_1	-0.410945	-1.32956	0.402788	13.9292	13.1445	12.1202	10.8272	9.72389	9.01385
gene:Os03g0736000	Os03g0736000	gene:Os03g0736000_2	1.14781	2.21578	0.402788	0.575895	0.452087	0.621238	0.829937	1.22998	1.60183
gene:Os10g0474800	Os10g0474800	gene:Os10g0474800_1	-1.06218	-2.08808	0.403307	1.73423	2.28715	1.66669	1.12174	0.96354	0.661537
OsFbox067	Os02g0159800	OsFbox067_1	-6.28596	-78.0299	0.403307	0	0	0.623753	0	0	0
gene:Os02g0709701	Os02g0709701	gene:Os02g0709701_1	-6.28596	-78.0299	0.403307	0	0	1.49083	0	0	0
OsXTH10	Os06g0697000	OsXTH10_2	6.12851	69.9623	0.403307	0	0	0	0.420403	1.13826	0
OsPT7	Os03g0136400	OsPT7_1	2.37682	5.19392	0.403307	0	0	0.101882	0.159996	0.279298	0.102935
gene:Os03g0305000	Os03g0305000	gene:Os03g0305000_1	0.3933	1.31339	0.403307	14.313	14.5816	14.5285	18.6696	19.0563	19.4833
gene:Os04g0296700	Os04g0296700	gene:Os04g0296700_3	-2.73432	-6.65446	0.403307	1.29272	0.646937	0	0	0.27875	0
Rf4	Os10g0495200	Rf4_1	-6.28596	-78.0299	0.403307	0	0	0.338277	0	0	0
gene:Os01g0195400	Os01g0195400	gene:Os01g0195400_1	-0.395112	-1.31504	0.403307	142.714	117.097	121.255	103.67	90.1042	96.8897
gene:Os03g0769500	Os03g0769500	gene:Os03g0769500_1	-1.30062	-2.46334	0.403307	1.55241	1.2883	1.91387	0.584414	0.582962	0.740223
OsRLCK172_2	Os04g0679200	OsRLCK172_2_2	2.07659	4.2181	0.403384	0	1.0293	0	1.03977	2.11427	1.17708
gene:Os06g0176650	Os06g0176650	gene:Os06g0176650_1	-2.52159	-5.74214	0.403504	1.04054	0.54456	1.24718	0.114251	0.341901	0
OsMCM5	Os02g0797400	OsMCM5_1	0.493352	1.40771	0.403504	6.91781	4.29879	5.5933	6.95382	7.39289	9.43531
prx71	Os05g0135500	prx71_1	-0.400214	-1.3197	0.403504	247.046	219.076	190.495	170.241	154.841	173.801
R2R3-MYB_14	Os06g0637500	R2R3-MYB_14_1	0.395162	1.31509	0.403504	29.4682	25.0641	25.4524	33.1636	37.4854	34.9004
gene:Os07g0429700	Os07g0429700	gene:Os07g0429700_1	0.535859	1.44981	0.403582	1635.15	1736.89	3190.39	3321.02	3890.55	2359.8
OsTGA10	Os09g0489500	OsTGA10_2	-0.428134	-1.34549	0.403582	19.6143	24.908	21.7448	20.3226	15.836	13.1502
gene:Os05g0186601	Os05g0186601	gene:Os05g0186601_1	-0.704558	-1.62964	0.403672	9.20442	13.0735	7.87128	6.40948	5.78241	6.36729
OsRLCK8	Os01g0114600	OsRLCK8_1	-5.85936	-58.0556	0.404458	0.148008	0.0929507	0.106441	0	0	0
gene:Os06g0163300	Os06g0163300	gene:Os06g0163300_1	-0.388786	-1.30929	0.404482	247.904	232.892	227.485	179.794	175.364	187.63
OsIRX10	Os01g0926700	OsIRX10_1	-0.408524	-1.32733	0.40489	211.867	164.433	156.874	149.186	127.655	125.734
OsLPR4	Os01g0126900	OsLPR4_1	-0.42032	-1.33822	0.40489	43.4933	44.3943	67.0392	38.6429	36.6674	41.1513
gene:Os04g0394200	Os04g0394200	gene:Os04g0394200_1	2.1844	4.54537	0.40489	0	1.58724	0	2.71767	2.97819	1.45907
OsCCR3	Os10g0576900	OsCCR3_1	0.46496	1.38028	0.405263	10.3255	11.8799	11.6316	17.4047	16.7518	12.6676
gene:Os07g0577600	Os07g0577600	gene:Os07g0577600_1	-0.525474	-1.43941	0.405325	46.4513	33.0657	19.481	20.8622	22.4715	25.5601
OsRTH2	Os05g0539800	OsRTH2_1	-0.47413	-1.38908	0.405516	20.332	20.1019	15.1764	15.2712	10.8587	13.9869
4CL3	Os02g0177600	4CL3_1	-0.395963	-1.31582	0.405516	603.675	679.363	608.707	474.724	483.452	483.882
gene:Os09g0453500	Os09g0453500	gene:Os09g0453500_1	0.443575	1.35997	0.405516	7.91514	7.109	8.30814	10.0072	11.3401	10.4343
gene:Os09g0502500	Os09g0502500	gene:Os09g0502500_1	0.800456	1.74165	0.405516	3.04225	2.04348	2.19737	4.10432	4.17236	4.44014
OsCIPK28	Os05g0476350	OsCIPK28_1	2.25652	4.77839	0.405516	0	0.32149	0	0.752327	0.595191	0.225317
gene:Os01g0936600	Os01g0936600	gene:Os01g0936600_1	-0.410393	-1.32905	0.405516	130.713	136.946	153.42	132.191	94.4832	90.9056
[truncated: 42,646 more rows]
